# Supplementary material for: Genome-scale mining of root-preferential genes from maize and characterization of their promoter activity
Source: BMC Plant Biol. 2019 Dec 26;19:584. doi: 10.1186/s12870-019-2198-8 (PMC6933907; doi:10.1186/s12870-019-2198-8)
Supplement: Supplementary file 1 — Additional file 1: Table S1. Ten root-specific probe sets filtered from the microarray data of Liu et al. [file 12870_2019_2198_MOESM1_ESM.xlsx]

## Sheet: Sheet1
Additional file 1: Table S1. Ten root-specific probe sets filtered from the microarray data of Liu et al..
Probe Set ID	Gene	1-gen-1	1-gen-1 call	1-gen-2	1-gen-2 call	1-jing-1	1-jing-1 call	1-jingjian-1	1-jingjian-1 call	1-ye-1	1-ye-1 call	1-gen-3	1-gen-3 call	1-jing-2	1-jing-2 call	1-jing-3	1-jing-3 call	1-jingjian-2	1-jingjian-2 call	1-jingjian-3	1-jingjian-3 call	1-ye-2	1-ye-2 call	si-1	si-1 call	si-2	si-2 call	si-3	si-3 call	sui-1	sui-1 call	sui-2	sui-2 call	sui-3	sui-3 call	1-ye-3	1-ye-3 call	10day-pei-1	10day-pei-1 call	10day-pei-2	10day-pei-2 call	10day-pei-3	10day-pei-3 call	10day-peiru-1	10day-peiru-1 call	10day-peiru-2	10day-peiru-2 call	10day-peiru-3	10day-peiru-3 call
Zm.14790.1.A1_at	GRMZM2G450866	13903.8	P	15392.7	P	52.82	A	53.65	A	78.25	A	15485.3	P	55.1	A	60.57	A	52.28	A	38.44	A	72.71	A	55.84	A	36.93	A	55.51	A	47.24	A	50.47	A	57.97	A	80.84	A	46.29	A	54.22	A	95.93	A	31.95	A	22.24	A	38.15	A
Zm.1511.1.S1_at	GRMZM2G375159	9108.86	P	9896.88	P	726.01	P	415.92	P	3127.17	P	9533.45	P	2500.03	P	1158	P	326.11	P	446.11	P	2483.81	P	2511.72	P	1621.64	P	2943.56	P	550.12	P	2114.77	P	1226.4	P	3497.27	P	1240.1	P	1220.19	P	1699.11	P	1501.34	P	1566.74	P	1967.86	P
Zm.1601.1.S1_at	GRMZM2G156422	3537.37	P	3683.41	P	163.55	A	31.57	A	873.93	P	3283.82	P	696.25	P	375.6	A	96.4	A	49.79	A	1143.14	P	295.6	M	79.74	A	385.86	A	21.83	A	32.97	A	65.57	A	893.31	P	52.2	A	62.61	A	78.57	A	67.94	A	68.8	A	56.01	A
Zm.16176.1.A1_at	AC205413.4_FG001	3493.77	P	3212.76	P	59.66	A	71.87	A	103.83	P	3247.75	P	121.24	P	68.8	A	69.33	A	60.64	A	96.05	P	134.91	A	99.19	P	125.96	A	65.78	A	72.8	P	79.56	A	127.19	P	155	P	118.53	P	159.46	P	236.53	P	195.3	P	210.54	P
Zm.16176.1.A1_s_at	AC205413.4_FG001	7583.64	P	8115.46	P	96.37	A	127.65	A	214.62	P	8467.88	P	202.77	P	92.47	A	100.42	A	105.58	A	222.46	P	198.75	M	118.05	P	176.83	P	89.13	A	97.45	A	157.64	A	224.39	P	137.34	P	127.28	P	168.02	P	136.66	A	95.73	A	97.82	A
Zm.2500.1.A1_at	GRMZM2G172159	2834.36	P	2723.23	P	118.14	P	61.86	P	70.55	A	2795.01	P	75.45	P	115.72	M	89.25	M	63.55	P	51.31	P	110.82	A	68.73	A	100.25	A	51.98	P	53.08	A	83.64	A	57.15	A	91.32	P	102.65	P	74.35	P	112.76	A	123.16	A	122.47	A
Zm.315.1.A1_at	GRMZM2G040638	3126.94	P	3004.35	P	55.01	A	64.05	A	89.05	P	3366.8	P	48.31	P	46.08	A	59.61	A	53.6	A	75.11	A	58.48	P	52.78	A	62.65	A	46.86	P	49.25	A	50.16	A	67.5	A	65.94	A	70.15	M	60.81	A	79.43	P	70.61	A	74.27	A
Zm.3918.1.S1_at	GRMZM2G003506	9200.97	P	8687.51	P	94.68	A	67.48	A	1448.19	P	8710.26	P	399.32	P	149.43	P	81.95	A	71.35	A	945.81	P	186.37	P	328.76	P	930.35	P	112.09	P	115.11	P	123.02	P	1069.85	P	80.09	P	106.7	A	126.66	P	131.62	A	103.13	A	118.74	A
Zm.5754.1.A1_at	GRMZM2G036629	19406.6	P	20425.7	P	231.96	P	180.16	P	752.61	P	21330.5	P	203.98	P	195.77	A	163.65	P	134.08	P	523.99	P	247.78	M	188.76	A	264.15	M	153.16	M	150.33	A	181.39	M	463.11	P	136.35	A	171.42	P	148.1	P	216.52	A	184.32	P	241.36	M
Zm.7000.1.A1_at	GRMZM2G450866	13352	P	14004	P	68.08	P	123.92	P	24.49	A	13534.6	P	27.73	A	101.26	P	138.68	P	237.2	P	15.94	A	25.55	A	27.73	A	29.38	A	301.39	P	443.57	P	158.07	P	11.63	A	89.07	P	91.32	P	70.37	M	23.33	A	19.26	A	13.74	A
[truncated: 77 more columns]
