# Supplementary material for: Genome-scale mining of root-preferential genes from maize and characterization of their promoter activity
Source: BMC Plant Biol. 2019 Dec 26;19:584. doi: 10.1186/s12870-019-2198-8 (PMC6933907; doi:10.1186/s12870-019-2198-8)
Supplement: Supplementary file 2 — Additional file 2: Table S2. Two hundred sixty root-specific probe sets filtered from the microarray data of Sekhon et al. [file 12870_2019_2198_MOESM2_ESM.xlsx]

## Sheet: Sheet1
Additional file 2: Table S2. Two hundred sixty root-specific probe sets filtered from the microarray data of Sekhon et al..
IDs	24H_Germinating	6DAS_GH_Coleoptile-rep1	VE_Whole	V1_Pooled	V1_Stem	V4_Stem	V3_Stem	V3_First	V3_Topmost	V5_Shoot	V5_First	V5_Tip	V5_Base	V7_First	V7_Tip	V7_Base	V9_Fourth	V9_Eighth	V9_Eleventh	V9_Thirteenth	V9_Immature	V13_Immature	V18_Meiotic	V18_Immature	VT_Thirteenth	R1_Pre-pollination	R1_Silks-rep1	R1_Anthers-rep1	R1_Innermost	R2_Thirteenth	R2_Outer	R2_Innermost	2DAP_Whole	4DAP_Whole	6DAP_Whole	8DAP_Whole	10DAP_Whole	12DAP_Whole	12DAP_Endosperm-rep1	14DAP_Whole	14DAP_Endosperm-rep1	16DAP_Whole	16DAP_Endosperm-rep1	16DAP_Embryo-rep1	18DAP_Whole	18DAP_Endosperm-rep1	18DAP_Embryo-rep1	18DAP_Pericarp-rep1	20DAP_Whole
GRMZM2G014282_T01	1.80096	1.61945	2.02726	1.96568	*	1.83563	*	1.82115	1.87347	2.13069	1.8811	1.98749	2.1041	1.93093	2.15038	2.05957	2.03262	1.99219	2.12217	2.12022	2.05963	1.90488	2.12018	2.17758	2.10328	2.14423	1.97409	2.04861	2.01218	1.98874	1.79662	2.09359	2.16245	2.10474	2.06667	2.06617	2.08735	2.00336	1.88465	2.09648	2.03617	2.02692	1.99782	2.02613	2.02807	2.0762	2.07932	2.03695	1.97312
GRMZM2G017285_T01	1.53008	1.6756	1.77883	1.82987	1.85098	1.7583	1.79889	1.75906	1.8074	1.74205	1.80114	1.76703	1.771	1.80179	1.71381	1.84655	1.83074	1.67162	1.65651	1.60339	1.67911	1.70976	1.67945	1.6728	1.67581	*	1.67866	1.7462	1.79289	1.75389	1.78036	1.75019	1.84402	1.90368	1.75335	1.80815	1.77717	1.75529	1.81457	1.69491	1.78871	1.79062	1.72878	1.8529	1.84233	1.74856	1.77422	1.72333	1.69932
GRMZM2G061718_T01	1.59174	*	2.00199	2.1759	*	1.36103	*	2.14466	2.17946	2.15651	1.75383	2.11716	2.27151	2.10854	2.26043	2.07326	2.21756	2.10719	2.18377	2.14723	2.29497	2.23426	2.0854	2.35368	2.18483	2.13143	2.17046	2.09388	2.15681	1.99907	2.09588	2.10322	1.98508	2.04831	2.04293	2.14105	2.25291	2.22599	1.95327	2.2092	2.18344	2.10772	2.07085	1.82053	2.18219	2.16587	2.10741	2.03604	2.08314
GRMZM2G069784_T01	1.80321	1.5128	2.20204	2.34554	1.91975	2.40866	2.13051	2.48418	2.33303	2.37493	2.2525	2.33148	2.43183	2.38315	2.32383	2.34827	2.34155	2.16629	2.40884	2.31641	2.44764	2.30717	2.39312	2.34215	2.24394	2.45015	2.17295	1.80361	2.22639	2.00853	2.13649	1.68663	2.40767	2.36372	2.35413	2.32109	2.22368	2.23031	2.13871	2.02904	2.39875	2.10298	2.19543	2.27938	2.13938	2.31036	2.34664	1.58099	2.06395
GRMZM2G073823_T01	1.55717	*	*	1.36067	*	1.31405	*	1.35612	1.49551	1.44259	1.37415	1.43801	1.43857	1.35178	1.37917	1.46877	1.39195	1.53823	1.47516	1.52469	1.4161	1.48479	1.34791	1.4828	1.35719	1.47197	1.34438	1.48208	1.47905	1.48874	1.52792	1.54548	1.48459	1.4471	1.57523	1.557	1.52013	1.43553	1.42503	1.50082	1.38546	1.38827	1.38949	1.48998	1.47541	1.45368	1.54495	1.47239	1.50283
GRMZM2G080575_T01	1.74051	1.47075	1.65826	1.65136	1.6134	1.89211	1.68508	1.8313	1.72706	1.82145	1.81254	1.82892	1.69783	1.71959	1.53425	1.83556	1.68981	1.81166	1.69485	1.78514	1.59615	1.64875	1.69185	1.57516	1.55616	1.69282	*	1.65277	1.71823	1.85482	1.7019	1.8748	1.8477	1.8304	1.86489	1.8826	1.72389	1.80952	1.99193	1.75791	1.79105	1.73315	1.58167	1.8923	1.66513	1.73801	1.79638	1.66059	1.70277
GRMZM2G088531_T01	2.15584	1.59037	1.79888	1.91261	1.7211	1.64886	1.88084	1.94408	1.97622	1.93115	1.92518	1.98127	1.96216	1.96891	1.84375	2.01709	1.90624	1.96249	1.59588	1.65754	1.84955	1.93396	2.10089	1.98013	1.87801	1.95738	1.91961	1.94315	2.07265	1.87379	1.52532	1.92949	2.02678	2.10631	2.09759	2.04094	1.97565	2.01553	1.99426	1.98176	2.07858	2.0403	2.00803	2.09519	2.04378	2.0529	2.04354	1.92321	1.98596
GRMZM2G091534_T01	1.80905	1.49563	1.79232	1.95273	*	1.30663	*	1.85753	1.8889	2.086	1.65338	1.81236	1.95881	1.62266	1.90862	1.98244	1.8911	2.01562	2.07166	2.06203	1.85677	2.00649	1.95914	1.98115	1.87238	1.74803	1.50032	2.09093	1.70512	1.86001	2.04776	1.91094	2.0322	1.78099	2.15278	1.97964	2.01382	2.21515	1.97854	2.05168	2.14532	2.01976	1.95658	2.17634	2.03279	2.07894	2.11899	1.85521	2.14213
GRMZM2G098047_T01	1.91214	1.59499	1.69205	1.73309	1.66082	1.7163	1.59832	1.54749	1.84819	1.69589	1.73301	1.71786	1.64754	1.65242	1.58783	1.7273	1.72008	1.80743	1.60578	1.71314	1.6642	1.73584	*	*	1.65337	*	*	1.55864	1.78588	1.66429	1.6384	1.67816	1.71736	1.78318	1.66072	1.63326	1.60582	1.72817	1.7288	1.64816	1.81136	1.77642	1.75219	1.71746	1.75995	1.58123	1.80644	1.68036	1.71386
GRMZM2G104651_T01	2.05293	2.21708	2.1876	2.39512	1.4226	1.96426	1.59457	2.166	2.33407	2.4726	2.33067	2.22938	2.29659	2.46777	2.27396	2.31115	2.33667	2.1765	1.90082	1.90153	2.14429	2.27409	2.39924	2.31619	2.23427	2.41576	2.2424	2.33328	2.34278	2.11281	2.14331	2.28193	2.47981	2.37792	2.46413	2.35105	2.4363	2.36731	2.25707	2.31949	2.30012	2.24261	2.15708	2.38776	2.22292	2.34334	2.40527	2.26284	2.27736
GRMZM2G108219_T01	1.93434	*	1.46135	2.02406	1.59459	1.92464	1.5612	1.57791	1.99381	2.02964	2.03562	1.89099	2.04051	1.90546	1.9862	2.18316	2.0746	2.0811	2.03031	2.12388	1.92846	1.92827	2.13763	2.0037	1.7196	2.00117	1.89492	1.90703	2.11829	1.9042	1.9826	2.1645	2.20788	2.03772	2.33443	2.09981	2.16686	2.09296	1.93504	1.83447	2.13786	1.89771	1.97203	2.08411	2.08399	1.90234	1.94085	1.8345	2.04134
GRMZM2G114523_T01	1.80789	1.71904	1.69267	1.66873	1.53922	1.70331	1.71072	1.60436	1.57747	1.70841	1.69317	1.66678	1.67278	1.7102	1.57949	1.74134	1.64606	1.60642	1.62263	1.74838	1.53673	1.54789	1.47449	1.59277	1.6052	1.59389	1.65477	1.3233	1.6935	1.5635	1.54835	1.76499	1.73109	1.76807	1.76946	1.72414	1.70517	1.73928	1.73324	1.65993	1.71693	1.70024	1.64128	1.79104	1.74665	1.75309	1.73504	1.71574	1.75649
GRMZM2G123805_T01	1.63652	1.52018	1.55037	1.49362	1.50332	1.62998	1.61464	1.58324	1.61207	1.64335	1.65954	1.61549	1.61172	1.51087	1.55362	1.46271	1.46152	1.54458	1.65392	1.61795	1.55421	1.27168	1.5329	1.43658	1.5576	*	1.40422	1.54398	1.55794	1.51228	1.58341	1.64688	1.53413	1.65874	1.54484	1.53461	1.63009	1.54749	1.5311	1.53472	1.66365	1.37411	1.54864	1.62722	1.59664	1.54145	1.62921	1.56659	1.62155
GRMZM2G125023_T01	2.12701	1.55175	1.90123	1.94569	2.1094	1.98521	2.05866	1.91133	2.01401	2.06766	2.06533	2.00826	2.00788	2.00338	1.79084	2.14347	1.95767	2.14003	2.0323	2.1103	1.97259	2.05202	2.08398	2.10968	1.98548	2.02702	1.96786	1.85931	2.10661	1.95937	2.033	2.19568	2.14384	2.19092	2.12745	2.02507	2.02658	2.10413	2.19887	2.01526	2.05978	2.0891	2.03816	2.15348	2.02796	1.97893	2.15575	1.97741	1.93657
GRMZM2G132763_T01	1.61691	*	1.38572	1.42658	1.34509	1.38238	*	1.52455	1.43413	1.39939	1.41322	1.45731	*	*	1.372	*	1.32896	1.45319	*	*	1.23495	1.46434	1.54288	1.48974	1.46117	*	1.45279	1.46249	1.45218	1.57713	1.44592	1.43718	1.50008	1.5812	1.47906	1.56689	1.4989	1.49784	1.39594	1.4723	1.53361	1.49256	1.4622	1.44279	1.49626	1.4542	1.498	1.52661	1.517
GRMZM2G133475_T01	1.72807	*	1.7683	*	*	1.79164	1.75774	1.82626	1.7435	1.77476	1.82437	1.80484	1.80454	1.8339	1.76674	1.80198	1.70714	1.64446	1.77256	1.75071	1.68774	1.75379	1.7774	1.82997	1.73561	1.79754	1.60768	1.744	1.75265	1.66472	1.6862	1.72444	1.76369	1.74059	1.83349	1.74935	1.72243	1.78247	1.73903	1.66513	1.78372	1.69617	1.82188	1.79707	1.8142	1.75222	1.75776	1.74265	1.82916
GRMZM2G146031_T01	2.00641	2.16531	2.33929	2.31725	2.14595	2.36029	2.38661	2.35443	2.37835	2.454	2.37216	2.30346	2.32576	2.4003	2.33824	2.2396	2.37128	2.06305	2.39248	2.16161	2.38025	2.37881	2.07038	2.32746	2.36553	2.37531	2.36635	2.3758	2.27623	2.15182	2.33009	2.1486	2.30687	2.39207	2.36934	2.264	2.38072	2.2836	2.24657	2.3194	2.30951	2.30509	2.14699	2.21025	2.36448	2.27534	2.27431	2.36478	2.13038
GRMZM2G156079_T01	2.00736	1.96565	1.82477	2.00758	1.63163	1.98098	2.03027	2.02107	2.04906	1.7326	1.67423	1.99681	2.03987	*	1.92454	2.06564	1.98477	1.97299	1.9725	2.00944	1.91013	1.96797	1.80291	1.84177	1.95559	2.02414	1.8107	1.98745	1.58422	1.74564	1.67268	1.94504	2.03914	1.93713	1.93486	2.00707	1.96838	1.98126	1.98497	1.99927	2.0079	2.02671	1.93021	2.07515	1.94574	2.12937	1.96871	1.92869	2.04237
GRMZM2G164715_T01	1.89534	1.61383	1.83934	1.78388	1.74402	1.84802	1.85059	1.95279	1.99621	1.74398	1.83165	1.81926	1.80993	1.89994	1.80407	1.79605	1.70317	2.06425	1.88694	1.95212	1.8445	1.77933	1.93778	1.84178	1.69583	1.85763	1.84878	1.9137	1.83378	1.91859	1.79056	1.92686	1.84841	1.86436	1.9333	1.93538	1.93262	1.97321	1.87519	1.97517	1.8611	1.8521	1.97368	1.97444	1.9539	1.89511	1.90141	1.8679	1.97121
GRMZM2G168508_T01	2.71411	1.81504	*	2.70127	*	2.80345	2.75469	2.62274	2.79603	2.86304	2.91591	2.71347	2.87566	2.91631	2.8847	2.90188	2.89415	2.68112	2.80145	2.86859	2.84157	2.79913	2.79928	2.82628	2.74882	2.90183	2.91502	2.73493	2.99625	2.38069	1.63007	2.69285	2.81439	2.99113	2.90002	2.85308	2.87637	2.95969	2.82108	2.92791	2.82379	2.85543	2.64958	2.84597	2.83019	2.84903	2.90801	2.96731	2.68766
GRMZM2G168508_T02	2.68714	1.8513	1.2077	2.60066	*	2.7435	2.64207	2.61659	2.78341	2.82655	2.93438	2.69114	2.77068	2.89665	2.82216	2.88401	2.84256	2.50629	2.70588	2.81044	2.76552	2.66074	2.78583	2.7144	2.64151	2.81728	2.76255	2.68252	2.90306	2.23177	1.511	2.58635	2.72902	2.95917	2.87484	2.83324	2.79732	2.82757	2.86228	2.85416	2.7181	2.80533	2.52378	2.78237	2.71901	2.79165	2.79614	2.89067	2.69331
GRMZM2G168508_T03	2.77352	1.89725	1.22607	2.70189	1.16146	2.77126	2.69432	2.52058	2.77333	2.9368	2.9426	2.74342	2.90839	2.94796	2.87324	2.9648	2.93749	2.67133	2.81307	2.88397	2.89196	2.79973	2.82389	2.73415	2.81856	2.95149	2.86308	2.73496	2.99918	2.3648	1.59391	2.70037	2.79735	3.00085	2.8385	2.88377	2.8419	2.9444	2.71707	2.9774	2.75461	2.68161	2.60806	2.75691	2.73756	2.8985	3.00599	2.86955	2.80226
GRMZM2G173826_T01	1.81494	1.68666	1.73569	1.58017	*	*	1.47877	1.65568	1.74697	1.63763	1.41012	1.64447	1.54887	*	1.6353	1.63678	1.61162	1.75033	1.77533	1.84211	1.7099	1.77275	1.89573	1.79309	1.5509	1.72182	1.75567	1.78234	1.75365	1.7947	1.7209	1.82404	1.75524	1.8545	1.74528	1.88012	1.75423	1.80722	1.89754	1.7914	1.71828	1.92957	1.53657	1.85624	1.87798	1.79534	1.84093	1.77132	1.86108
GRMZM2G308463_T01	1.99557	*	1.78581	1.88436	1.55751	1.88639	*	1.98808	2.11989	1.91653	2.07178	1.94381	1.91968	2.1074	1.87987	2.08041	1.87508	1.8819	1.8651	2.07471	1.74534	1.90531	2.03865	1.82103	1.82911	1.92766	1.62767	1.90676	1.86242	1.90878	1.94777	2.04321	1.97579	2.11075	2.12395	1.93572	1.81712	1.84458	1.99188	1.83516	1.9995	1.937	1.82359	2.05489	1.93715	1.9298	2.03255	1.54647	1.7849
GRMZM2G329229_T01	1.58339	1.39235	1.38981	1.44642	1.38513	*	*	1.32433	1.51054	1.37851	*	1.37203	1.44452	*	1.44724	1.48403	1.49626	1.28049	1.43966	1.33073	1.41671	1.50094	1.55099	1.42727	1.35504	*	*	1.53069	1.48502	1.47122	1.45752	1.55483	1.38045	*	1.5969	1.50743	1.48328	1.49449	1.49882	1.54651	1.49506	1.45708	1.37543	1.48015	1.52131	1.45159	1.44259	1.49531	1.51869
GRMZM2G333083_T01	1.52833	1.61962	1.7247	1.69614	1.63189	1.65806	1.6562	1.72205	1.79672	1.75282	1.60691	1.74647	1.76095	1.60766	1.75453	1.6808	1.81066	1.70289	1.80301	1.73127	1.77649	1.78561	1.76211	1.79216	1.69576	1.75137	1.63281	1.73541	1.75958	1.63084	1.74944	1.83645	1.79232	1.82893	1.72704	1.79864	1.75688	1.79227	1.7655	1.83889	1.71562	1.6835	1.7595	1.68756	1.82728	1.83088	1.73937	1.82686	1.81327
GRMZM2G396070_T01	1.40448	1.38277	1.37839	1.28525	*	*	*	1.32786	1.33965	1.42764	1.35805	1.26434	1.30916	1.35143	1.26107	1.40908	1.31008	1.39445	1.34986	1.4258	1.31399	*	1.45048	1.38297	1.30662	*	*	1.40664	1.37615	*	1.40492	1.39199	1.39409	1.4565	1.46421	1.38894	1.40216	1.41663	1.40429	1.27663	1.34369	1.37939	1.36975	1.42417	1.35711	1.32533	1.42009	1.27275	1.37733
GRMZM2G451097_T01	1.7576	*	1.89985	1.75839	1.48784	1.58419	1.76694	1.64391	2.0459	1.89416	1.64992	1.91202	2.0264	1.71763	1.91906	2.01776	1.93366	1.85815	1.84524	1.83809	1.86166	2.09418	2.02693	1.93533	1.79926	1.98253	1.85978	1.97467	2.0318	1.88674	1.94204	1.99581	2.12414	2.02595	2.1593	1.87755	1.95399	2.04574	2.09491	2.00193	2.18401	2.14125	1.95731	2.00904	1.99536	2.08438	1.93587	1.8711	2.033
GRMZM2G466823_T02	1.84428	1.80249	*	2.03261	1.58474	2.03264	1.93664	1.94484	2.07301	2.13511	1.99764	2.06386	2.14497	2.0506	2.0332	2.09997	2.10905	1.82432	2.00994	2.03263	2.0214	2.00701	2.04676	2.03185	2.02741	2.09456	1.99525	2.0575	2.07128	2.03569	1.92694	1.94731	2.14184	2.08768	2.04969	2.0965	2.1543	2.03553	2.06261	2.04977	2.04668	2.00531	1.94614	1.91722	2.11437	2.06479	2.06128	1.99591	2.06031
GRMZM2G466823_T03	1.77857	1.73873	*	2.12495	1.49418	2.03077	1.8964	1.95173	2.1419	2.22663	1.98878	2.15303	2.26573	2.12184	2.16954	2.15151	2.2076	1.85323	2.14552	2.10314	2.13432	2.06152	2.1188	2.0933	2.10519	2.20116	2.09704	2.10751	2.14644	2.03322	1.98574	1.98069	2.17239	2.10106	2.12861	2.10023	2.22448	2.15667	2.1154	2.17044	2.11372	2.06924	1.97438	1.99667	2.16663	2.12911	2.11317	2.07929	2.08255
AC186026_3_FGENESH_1:1-924	2.08592	2.23815	2.17963	2.32004	1.45683	2.04091	1.70346	2.31561	2.33233	2.37848	2.28093	2.26028	2.19651	2.34298	2.27827	2.33386	2.28322	2.43503	1.89707	1.89625	2.221	2.43096	2.43229	2.36498	2.36792	2.36149	2.21083	2.39188	2.23912	2.28265	2.36685	2.35604	2.41016	2.47223	2.41424	2.39226	2.38079	2.37661	2.42991	2.34856	2.39626	2.38629	2.27916	2.40177	2.4412	2.425	2.33384	2.37951	2.38797
AC187157_3_FGENESH_4:1-2577	1.58616	1.18883	1.22874	1.2182	1.19737	1.39172	1.25315	1.31441	1.24773	1.2555	1.30456	*	1.47015	1.48245	*	1.40536	1.36539	*	1.36387	1.39649	1.66205	1.3951	1.3525	1.3128	*	1.32915	*	1.21873	1.63694	*	1.5662	1.61857	1.40489	1.37118	1.41743	1.41414	1.43436	1.44727	1.60579	1.53099	1.56527	1.56883	1.65253	1.33883	1.60776	1.6735	1.41817	1.58627	1.64267
AC191040_2_FGENESH_9:1-753	1.50889	1.4611	1.54763	1.38776	1.38174	*	1.38945	1.54985	1.60215	1.53319	1.32342	1.51458	1.41089	1.34949	1.3735	1.55154	1.47314	1.6833	1.60743	1.62543	1.5322	1.66062	1.64115	1.67438	1.56087	1.58188	1.45228	1.61631	1.59061	1.65462	1.54284	1.6066	1.6189	1.72545	1.71782	1.66444	1.59903	1.63321	1.7088	1.59449	1.62408	1.56952	1.69504	1.68936	1.64079	1.60727	1.61996	1.47683	1.63842
AC191333_3_FGENESH_8	2.39131	1.98842	*	1.72548	1.45127	2.38299	2.40166	2.04267	1.49201	2.59091	2.44198	1.85154	2.45395	2.46468	2.28655	2.35942	2.37708	1.3062	1.31709	2.06476	2.52422	2.52829	2.52693	2.51458	1.58983	2.49769	2.3921	1.89034	2.31392	1.88408	2.12702	2.43939	2.53193	2.50962	2.50371	2.4314	2.53079	2.46973	2.16446	2.45198	2.39207	2.28885	2.26426	2.33461	2.46939	2.31359	2.45075	2.49585	2.42676
AC194392_3_FGENESH_5	1.99456	*	*	1.25733	*	1.20412	1.23533	1.11881	1.59461	1.69458	1.59684	2.19125	1.86263	2.18041	2.12683	2.62313	2.20354	1.95445	2.00175	2.3004	1.81896	1.58102	1.79095	1.91357	2.02357	1.87153	*	2.0901	2.06081	1.98418	1.76335	2.17177	2.00054	1.74767	1.9595	2.09406	2.14036	2.32261	2.23649	2.05651	2.40387	2.31424	2.21876	2.26711	2.51075	2.34216	1.86278	2.13359	2.31813
AC195386_2_FGENESH_3	1.82176	*	1.69355	*	1.50084	1.78381	1.8398	1.81021	1.73791	1.79046	1.81172	1.67016	1.78747	1.85032	1.80866	1.74009	1.76438	1.78454	1.85784	1.82581	1.76314	1.75367	1.90067	1.73378	1.67011	1.79347	1.66456	1.76594	1.76064	1.66084	1.81243	1.81824	1.73792	1.75561	1.73267	1.80271	1.82829	1.74851	1.47754	1.74159	1.80217	1.65938	1.69257	1.76051	1.80516	1.87214	1.73925	1.77455	1.81385
AC195877_2_FGENESH_1	1.7169	1.32439	1.55291	2.33503	1.41832	1.568	1.52531	2.06764	2.21755	1.99447	1.5051	2.06961	2.11829	1.64945	2.06185	2.18287	2.03235	1.75701	2.00948	2.05312	1.77432	1.69127	2.10656	1.83004	2.00418	2.10137	2.10755	2.0762	1.96196	1.81601	2.0053	1.88399	2.30031	2.20177	1.98003	1.94907	2.22924	2.16475	1.73061	2.0633	2.08651	*	1.71938	1.76724	2.14849	1.90691	2.00523	1.68556	2.18924
AC195877_2_FGENESH_1:1-1089	1.42203	1.3019	1.35454	1.37112	1.3697	1.41103	1.39474	1.4378	1.52006	1.45048	1.34884	1.37534	1.38838	1.33138	1.40074	1.44505	1.40949	1.48946	1.42483	1.42915	1.39271	1.42729	1.50456	1.4594	1.39382	1.42788	1.36539	1.42602	1.45439	1.43542	1.43127	1.53258	1.51957	1.46778	1.49118	1.48037	1.44641	1.49233	1.50641	1.42919	1.40628	1.4405	1.41561	1.41729	1.47512	1.44078	1.40217	1.41116	1.46333
AC196773_3_FGENESH_2	2.23299	1.47528	1.56599	*	1.80936	2.49893	2.25626	1.11713	1.20469	2.47379	2.43301	1.31491	2.28309	2.48107	2.10564	2.36267	2.55216	1.63662	1.84959	1.79464	2.24671	2.52175	*	2.45379	1.71624	2.51632	2.47471	1.71307	1.69092	1.42832	*	1.35133	2.47873	2.3916	2.31229	2.2273	2.26037	2.18551	2.22317	2.26116	2.13689	2.09021	2.22844	2.43695	2.06232	2.09782	2.26318	2.37244	2.01156
AC196773_3_FGENESH_2:1-1068	2.24499	1.5853	1.63517	*	1.85935	2.42444	2.23864	1.11536	*	2.36384	2.35099	1.38382	2.26388	2.35628	2.09826	2.33499	2.34238	1.84605	1.86327	1.85417	2.26574	2.39959	*	2.38121	1.90301	2.34433	2.37967	1.90849	1.81198	1.63331	*	1.3412	2.41317	2.39432	2.32513	2.18964	2.19926	2.2343	2.32429	2.2933	2.2845	2.24393	2.29691	2.36618	2.33039	2.29901	2.35077	2.29281	2.25621
AC197095_3_FGENESH_1	1.47303	*	*	1.66262	*	1.18393	1.31989	1.65229	1.919	1.55994	1.40353	1.66443	1.8723	*	1.47431	1.72237	1.45528	1.86288	2.05047	1.94709	1.96009	1.84389	1.95943	1.80767	*	*	1.81835	1.94596	1.69026	1.68046	1.70641	2.156	1.82033	2.05542	1.73781	1.91807	2.03855	1.60104	1.4672	1.66235	1.49558	*	1.40491	1.68505	1.68876	1.44954	1.73811	1.82851	1.55874
AC198726_3_FGENESH_7	1.77377	2.2939	1.97398	2.48238	1.53967	2.14323	1.81975	2.47808	2.38469	2.36639	2.35704	2.40586	2.16713	2.47321	2.43933	2.11215	2.48289	2.42878	2.41718	2.40792	2.41569	2.51929	2.48015	2.53699	2.28019	2.50657	2.45779	2.43423	2.42746	2.24823	2.44406	2.59307	2.49723	2.53738	2.53225	2.41488	2.50039	2.34847	2.39986	2.49729	2.5252	2.41286	2.27265	2.35673	2.42904	2.52695	2.00333	2.41899	2.32688
AC198726_3_FGENESH_8	2.13255	2.27995	2.14048	2.29737	*	1.26546	*	2.25145	2.25229	2.30446	1.47714	2.44165	1.96311	1.4428	2.47393	*	2.50584	2.19304	2.36843	2.50173	2.22748	1.95909	2.41386	2.41391	2.5185	2.28627	2.43657	2.50419	2.32106	2.23527	2.16157	2.32081	2.22015	2.14859	2.33613	2.27141	2.49444	2.36636	2.3298	2.45173	2.27211	2.23266	2.33838	2.27284	2.34058	2.1927	2.2716	2.35442	2.37064
AC199118_3_FGENESH_4:1-1026	2.25196	1.29995	1.68869	2.15472	1.53469	1.5868	1.45664	2.20766	2.22746	1.63255	1.37899	2.31124	1.84341	1.15726	2.11836	2.13591	1.4539	2.33568	2.05433	2.03133	2.14871	2.34602	1.49335	2.13379	2.34053	1.74656	2.22665	2.26462	2.08333	2.36917	2.2936	2.13961	1.55019	1.44878	1.61717	1.70472	1.79753	2.39	2.31711	2.38344	2.29191	2.42251	2.37599	2.44529	2.41516	2.43712	2.30413	2.28746	2.47421
AC199183_2_FGENESH_2	2.62237	1.69254	1.17224	2.91317	*	2.88583	2.85941	2.58669	2.87749	3.01832	3.11922	2.88148	3.14755	3.19343	3.20357	3.2752	3.18563	2.73759	3.11503	3.15669	2.73018	2.91791	3.02732	3.00785	2.73488	3.20949	3.0243	2.71081	3.0282	2.22418	1.48182	3.1076	2.96704	3.10924	2.98901	2.83095	2.90541	3.10467	3.20913	3.00077	3.11593	2.74019	2.76025	2.98473	3.13927	3.05198	2.98987	2.69141	2.79671
AC202011_2_FGENESH_5	1.39081	*	1.53831	1.42231	*	*	*	1.92947	1.71681	1.59042	1.60133	1.64394	1.46376	1.62593	1.76315	1.38516	1.42921	1.72268	1.70852	1.68496	1.56686	1.68395	1.48701	1.43583	1.64427	1.61817	1.6342	1.68144	1.75781	1.61761	1.74763	1.73217	*	1.42001	1.4788	1.41982	1.58166	1.513	1.49469	1.63848	1.50793	1.51146	1.45886	1.62472	1.56049	1.47986	1.3244	1.60932	1.49593
AC203228_2_FGENESH_2	1.47876	2.27904	1.70848	1.44059	2.2321	2.42277	2.36843	1.44365	1.23792	2.56662	2.51917	1.36245	2.42081	2.45356	1.44411	2.54416	2.42852	1.28358	1.13774	1.11014	2.00655	2.44679	*	2.42992	1.86558	2.53893	2.47606	2.30527	2.32639	1.66399	2.07822	2.09082	2.43592	2.44173	2.58905	2.51687	2.49084	2.49451	2.49247	2.41124	2.55059	2.31861	2.36135	2.40202	2.53375	2.43731	2.45912	2.30003	2.53099
AC205481_2_FGENESH_3	1.75191	1.24626	1.47567	1.25103	*	1.38621	*	1.38253	1.41054	1.61881	1.34321	*	1.59059	*	1.38602	1.55548	1.63772	1.37251	1.64647	1.69127	1.64398	1.81224	1.46738	1.87338	1.15801	1.55372	1.54341	1.57336	1.40932	*	1.80593	1.43057	1.72636	1.52649	1.48874	1.70618	1.72987	1.76746	1.75103	1.72945	1.70924	1.84123	1.72434	1.88226	1.74601	1.72612	1.70686	1.70132	1.72297
AC205837_2_FGENESH_3:1-267	1.40821	1.22808	1.3875	1.53388	1.37647	1.68377	1.48949	1.51636	1.77606	2.0596	1.75834	1.83649	2.12789	1.71199	2.03912	2.2859	2.2191	2.50357	2.15695	1.74093	2.07255	2.35299	1.45543	2.25723	2.3881	2.3115	2.24419	1.16206	2.27652	2.17387	2.31825	2.24038	2.14925	2.34937	2.31242	2.1408	2.1737	2.20633	2.30113	2.38333	2.11227	2.46838	2.42353	1.84055	2.12761	2.00556	1.72548	2.43709	2.10685
AC205996_3_FGENESH_7:1-741	1.49333	1.2443	1.38735	1.49257	1.40901	1.42845	1.42078	1.51955	1.50161	1.54185	1.37573	1.49512	1.36394	1.26795	1.43184	1.55795	1.4711	1.57905	1.35655	1.37559	1.48226	1.63367	1.46595	1.54543	1.535	1.58787	1.48469	1.53314	1.46325	1.5955	1.48688	1.40918	1.57994	1.53002	1.51381	*	*	1.49428	1.61846	1.50964	1.59948	1.56919	1.57079	1.53638	1.47976	1.56602	1.53371	1.42177	1.54223
AC206176_2_FGENESH_3	1.55138	1.11119	*	1.77313	*	1.47519	1.37643	1.61046	2.14196	2.01336	1.89867	1.81959	1.93066	2.08605	1.73374	2.24466	1.78121	1.77588	1.81711	2.07941	1.60601	1.69843	2.13271	1.78981	1.67372	1.92896	*	2.00461	2.12452	1.8596	1.32989	2.26464	2.1058	2.23639	2.26347	2.21331	1.98792	1.92349	1.96102	1.85375	2.09215	1.88643	1.84713	2.02171	1.9586	1.87164	1.93181	1.69016	1.93703
AC206350_2_FGENESH_4	1.65391	1.47238	1.52216	1.50524	1.5166	1.63057	1.49206	1.47489	1.60909	1.61578	*	1.42223	1.55399	*	1.38699	1.48619	1.548	1.60069	1.62654	1.59435	1.55363	1.59865	1.65932	1.58223	1.46061	*	1.61499	1.56823	1.46108	1.46674	1.58492	1.58051	1.59783	1.5592	1.61343	1.568	1.57651	*	1.50109	1.62247	1.44824	1.45849	1.44007	1.52807	1.57872	1.57239	1.64687	1.57856	1.59503
AC207549_2_FGENESH_6	*	*	*	1.23773	*	1.5616	*	*	*	*	1.77482	2.217	1.86289	2.29314	2.65009	2.49008	2.59237	2.58053	2.38804	2.23457	2.68965	1.74046	2.50758	2.50744	2.53313	2.63816	2.56722	1.86913	2.62265	2.63361	2.10238	2.27819	2.40012	2.7538	2.42943	2.627	2.65876	2.36449	2.3515	2.4804	2.53195	2.29116	2.36041	2.21449	2.23171	2.52991	2.19528	1.88752	2.52618
AC209630_1_FGENESH_4	*	*	*	1.17086	*	1.68568	1.25341	*	1.28284	2.05806	1.84656	1.55312	2.04772	2.0276	2.40021	2.38907	2.73101	1.38827	1.33798	1.42535	2.15229	2.00988	2.15314	2.59188	1.41071	1.74208	2.07853	1.60276	1.79934	1.14386	1.20284	1.57875	1.51972	1.49152	1.38902	1.4264	1.4038	1.62194	1.54375	1.87976	1.9565	1.59835	1.60156	1.95692	1.7913	1.66557	2.12969	2.05635	1.67927
AC210598_2_FGENESH_6	1.68352	1.25754	1.4191	1.34675	1.4074	1.73508	1.65368	1.42475	1.33238	2.013	1.81755	1.41506	2.27465	1.64811	1.32319	2.09628	2.1109	1.46517	1.67828	1.76209	2.12501	1.94034	1.59025	2.0039	1.74811	2.18598	2.21701	*	2.52591	1.928	2.26352	1.9507	2.09759	2.03352	2.08135	2.00007	2.12759	2.26679	1.98444	2.08561	1.94702	2.15012	1.90497	1.80588	2.05366	2.02477	1.88947	2.33505	1.87061
AC210598_2_FGENESH_7:1-384	1.51184	1.28106	1.48822	1.7026	1.45953	1.70365	1.54306	1.6132	1.77613	1.86216	1.81373	1.77852	1.81108	1.78033	1.81835	1.92224	1.80185	2.01496	1.90098	1.76712	1.97693	1.84936	1.509	1.87163	1.92996	1.83339	1.7904	*	1.99429	2.0913	1.75018	1.79535	1.74877	1.90989	1.81181	1.78123	1.7928	1.82371	1.70998	1.99308	1.72112	1.84081	1.68021	1.83473	1.78121	1.78248	1.76088	1.86902	1.84538
AC210726_2_FGENESH_2	1.82613	1.62285	1.78689	1.7572	1.81421	1.8611	1.80238	1.69002	1.82562	1.88728	1.78287	1.68207	1.7917	1.86643	1.76628	1.83064	1.77128	1.73723	1.82457	1.80061	1.83903	1.7875	1.89316	1.73259	1.84044	1.86758	1.84287	1.83752	1.82558	1.78694	1.88026	1.96905	1.93885	1.89095	1.74247	1.78533	1.70384	1.78827	1.79231	1.73245	1.80105	1.76372	1.96035	1.83877	1.90714	1.81971	1.84003	1.75326	1.7559
AC210985_2_FGENESH_5	*	*	1.56096	1.62675	1.31745	1.26638	*	1.5549	1.59808	1.57691	1.39221	1.67652	1.60109	1.49075	1.56245	1.59984	1.6569	1.69064	1.64095	1.70571	1.61123	1.68407	1.68667	1.5992	1.70454	*	1.58166	1.65359	1.66552	1.53985	1.62603	1.62858	*	*	1.37882	1.60031	1.59299	1.64718	1.54608	1.58993	1.60815	1.47126	1.66462	1.58781	1.75397	1.72323	1.47451	1.64139	1.78626
AC211264_2_FGENESH_1	2.08407	*	1.91387	1.84611	1.76945	2.00073	1.93846	1.7774	1.78153	2.08159	*	1.95233	1.94198	1.88082	1.61099	1.80718	1.81777	1.71512	2.02538	2.0069	2.00711	2.13056	2.11768	1.8174	1.87041	*	1.82917	1.9215	2.0057	1.89895	2.0264	1.93033	2.16202	2.25998	2.0253	1.78096	2.0937	1.95604	2.11166	1.87813	1.95603	1.94824	1.7863	1.96415	1.86236	1.99785	1.91025	2.00705	2.16455
AC212061_2_FGENESH_2	1.54139	1.62965	*	2.25553	1.46055	2.20366	1.85954	1.97456	2.22145	2.42009	1.99181	2.13307	2.40517	2.102	2.33891	2.16031	2.3639	1.99737	2.24908	2.22209	2.33591	2.18525	2.06144	2.23317	2.26405	2.38698	2.32539	2.23227	2.25794	1.96242	1.99164	2.09758	2.20522	2.30483	2.1855	2.31419	2.28969	2.2319	1.95911	2.18156	2.36406	1.8566	2.06469	2.09393	2.29172	2.19748	2.08713	2.0723	2.267
AC213827_2_FGENESH_2	1.95391	2.10278	1.88759	1.987	1.80423	2.08352	2.01448	2.05721	2.04509	2.14367	2.14062	1.98967	2.05272	2.08518	1.99042	1.98092	1.96714	2.07486	2.16741	2.29335	2.18043	2.19769	2.16393	2.08813	2.0745	2.11534	2.12254	2.13788	2.0573	2.15861	2.10576	2.05411	2.01284	2.13432	2.09546	2.02741	2.11626	2.12632	2.01433	2.16635	1.95871	2.08046	1.96424	1.99405	2.00982	2.08729	2.11886	2.06925	2.08542
AC215506_2_FGENESH_3:1-1515	1.45143	1.44914	1.56168	1.52938	1.55813	1.6011	1.56593	1.55225	1.62314	1.63809	1.54449	1.49903	1.57956	1.51473	1.5186	1.61686	1.59594	1.59311	1.58836	1.6644	1.57428	1.63178	1.67343	1.61377	1.50827	1.6454	1.57904	1.64371	1.64427	1.57834	1.64588	1.65591	1.72142	1.72157	1.74635	1.71727	1.68265	1.70076	1.68275	1.66576	1.62364	1.63662	1.60704	1.6384	1.65965	1.60252	1.59032	1.55695	1.66162
AC215688_2_FGENESH_7	2.12768	*	1.37211	1.64094	1.30009	1.42622	1.44539	1.92468	1.68762	1.96425	1.55674	1.70106	1.82072	1.94917	1.92582	1.99774	2.12775	1.72976	1.78356	1.64267	2.03312	2.05815	1.69714	1.45905	1.79187	1.67311	1.63985	2.08306	1.62449	1.79074	2.14758	1.7795	1.63386	1.52645	1.39333	1.399	1.518	2.07406	2.11708	2.29045	2.42356	2.33351	2.2337	1.29416	2.12493	2.37225	1.26174	2.00346	1.79735
AC217113_2_FGENESH_3	1.62553	1.99246	1.60023	1.67006	*	*	*	2.06524	1.71982	*	*	1.76063	1.70912	*	2.0562	1.97827	1.85923	1.92523	1.73787	1.66481	1.63777	1.90223	1.28629	1.99526	1.72477	1.96316	1.66452	1.94239	1.92862	1.74127	1.91247	1.86408	1.89502	1.79599	2.07115	1.96829	1.75768	2.09448	1.97489	1.96782	2.15089	1.94068	1.96738	1.86764	2.01469	2.14312	1.85097	2.01493	2.09157
AC217293_1_FGENESH_4	1.65805	1.33836	1.42883	1.67942	*	*	*	1.69231	1.72597	1.58738	1.71615	1.62036	1.82174	1.5617	1.73637	1.68197	1.72868	1.64242	1.43166	1.48484	1.76173	1.72779	*	1.70653	1.78406	1.7554	1.76782	1.71258	1.6317	1.60821	1.50948	1.41382	1.76057	1.68945	*	1.51887	1.53355	1.63395	1.79159	1.6917	1.71747	1.80394	1.7372	1.67862	1.77502	1.75499	1.54002	1.84494	1.78239
GRMZM2G002515_T01	1.73333	1.43196	1.468	1.35714	1.33604	1.36831	*	1.39177	1.45083	1.59669	1.34106	1.50359	1.41271	*	1.29161	1.52874	1.40376	1.64432	1.52842	1.4757	1.52918	1.54575	1.4853	1.41999	*	*	1.4119	1.52992	1.48679	1.57128	1.53887	1.45374	1.45661	1.4137	1.52466	1.5353	1.55659	1.39645	1.65506	1.58891	1.63235	1.5867	1.44166	1.5339	1.67429	1.55009	1.55096	1.53243	1.57711
GRMZM2G002656_T01	*	1.10807	1.2521	2.02594	1.11267	1.20234	1.22665	1.25274	1.9927	1.71448	1.35908	2.41505	2.31856	1.35196	2.22457	2.16553	2.2817	1.24568	1.81299	1.9769	2.41933	2.31404	1.74633	2.35636	1.27648	2.48491	2.46576	1.66253	1.7994	1.24206	1.28978	1.31374	2.00303	1.69739	1.53202	1.59534	1.53358	1.61659	1.49105	2.08497	2.30445	2.30006	2.23939	1.27623	1.93295	2.42998	1.22711	2.23649	1.73308
GRMZM2G006762_T01	2.30371	1.68216	*	2.44021	1.19485	1.72587	1.58886	1.85135	2.61684	2.43881	2.23969	2.4373	2.58602	2.42914	2.42849	2.52568	2.47195	2.66086	2.5941	2.6113	2.4811	2.57861	2.79789	2.4891	2.42897	2.58204	2.52511	2.57103	2.54004	2.75853	2.71892	2.73827	2.64068	2.70553	2.65728	2.74852	2.68469	2.46338	2.57207	2.4309	2.30187	2.02813	1.84865	2.71637	1.99577	1.7969	2.54061	2.5004	1.77896
GRMZM2G006762_T02	2.25448	1.58562	*	2.57503	1.15079	1.54214	1.43694	1.68367	2.70817	2.381	2.2007	2.47626	2.83058	2.51061	2.51428	2.63384	2.70459	2.72819	2.65842	2.73966	2.59615	2.6604	2.88989	2.68039	2.57631	2.69836	2.5989	2.49494	2.61798	2.8229	2.8173	2.83965	2.72116	2.83352	2.71136	2.84294	2.92535	2.61397	2.60984	2.58474	2.31605	1.97585	1.70586	2.79998	1.97809	1.62887	2.58267	2.59631	1.63794
GRMZM2G007698_T01	1.7498	1.58351	1.88708	1.7681	1.39461	*	*	1.75825	1.70685	1.78839	*	1.7165	1.83953	*	1.71169	1.73925	1.727	1.83025	1.82325	1.83443	1.8006	1.80041	1.89344	1.75464	1.53235	1.76446	1.76676	1.75559	1.75077	1.75339	1.72905	1.86083	1.77248	1.93197	1.93434	1.80656	1.87822	1.83008	1.69746	1.86532	1.79387	1.81087	1.85697	1.69516	1.80998	1.80606	1.85817	1.74349	1.86353
GRMZM2G010372_T01	1.79488	*	1.51702	1.5541	*	1.63004	1.51866	1.65034	1.63916	1.69176	1.63299	1.71378	1.69766	1.59627	1.43285	1.62516	1.47666	1.719	1.70026	1.68199	1.69928	1.67749	1.59378	1.67086	1.51333	1.61181	*	1.33468	1.58685	1.56236	1.65754	1.76377	1.71071	1.76438	1.74624	1.68814	1.74431	1.70953	1.69436	1.74817	1.59299	1.57636	1.57739	1.60303	1.69493	1.65431	1.60258	1.72784	1.72902
GRMZM2G012405_T01	1.57248	*	1.24539	2.19485	1.17117	1.40814	1.38811	2.06478	2.24423	1.65375	1.66622	2.15482	2.21127	*	2.22218	2.2263	1.91755	1.87046	2.16598	2.29094	2.24195	1.85425	2.19298	2.01347	2.16946	1.90814	2.06915	2.28252	2.25739	2.03105	2.05564	2.15278	1.90945	2.16696	2.2261	2.35642	2.1531	2.34017	1.99409	2.22332	2.04935	2.20696	1.92852	1.96262	1.94295	1.76589	1.91456	2.19164	1.89614
GRMZM2G017557_T01	2.18722	1.3805	1.37594	1.67003	1.30314	1.58358	1.50363	1.92179	1.7628	1.88614	1.59856	1.79411	1.59743	1.42545	1.69885	1.61794	2.1654	1.94473	1.73911	1.91862	1.3264	2.16143	1.24333	2.19183	1.75688	1.79763	*	1.9112	*	1.72888	1.85287	1.51841	2.03405	1.88325	1.96443	1.96322	2.00845	2.03334	2.24408	2.1177	2.14783	2.09323	2.1429	2.3844	2.28999	2.18183	2.13961	2.27405	2.21758
GRMZM2G018984_T01	1.61206	1.3236	1.25915	1.63483	1.2169	1.5309	1.40471	1.19536	1.95061	1.94733	1.56367	1.84501	2.04408	1.94936	1.92814	2.20082	1.98165	1.92559	1.9339	2.11074	2.01965	2.08368	2.13004	2.06753	1.85654	2.08795	1.39601	1.42215	2.19934	1.97572	1.96178	2.1256	2.08221	2.20643	2.14413	2.03765	1.79087	1.46354	1.99551	1.62633	1.96579	1.81064	2.07802	1.98591	1.73486	1.88286	1.79461	1.25291	1.62759
GRMZM2G018984_T02	1.55857	1.33877	*	1.69441	1.20839	1.50102	1.43517	1.20052	1.91014	1.97584	1.58283	1.85563	2.05601	1.95104	1.95343	2.13477	1.97879	2.01858	1.98536	2.05647	2.03277	2.09204	2.08075	2.09286	1.91962	2.05073	1.52046	1.43648	2.10103	1.9169	1.97216	2.06221	2.09097	2.1021	2.05869	1.9914	1.90161	1.56571	1.96569	1.65786	1.9705	1.7888	1.97873	2.01681	1.7653	1.90015	1.82759	1.29725	1.64555
GRMZM2G019090_T01	1.93093	*	*	1.73832	*	1.56246	*	*	1.64877	2.15455	2.21934	1.99288	2.15746	2.24357	2.14028	2.31743	2.29537	1.29238	1.97395	1.99005	2.21352	2.01081	1.9427	2.0154	*	2.13316	1.98696	1.87977	2.14947	*	1.87901	1.94414	2.18765	1.97121	2.01957	2.11621	2.13139	2.2387	2.21731	2.16176	2.22295	2.17526	2.16351	2.2342	2.04822	2.21409	2.2226	2.04353	2.29585
GRMZM2G019090_T02	1.89428	*	*	1.53746	*	1.48738	*	*	1.5347	1.85583	1.96083	1.85535	1.87272	2.0071	1.88072	2.08939	1.99894	1.29693	1.82073	1.86511	1.9922	1.76267	1.91535	1.80982	*	*	1.69971	1.78082	1.93897	*	1.82704	1.54751	1.79108	1.82971	1.78354	1.67041	1.87275	2.03168	2.08002	1.88094	1.93694	1.99646	2.04633	1.96078	1.70002	1.93799	2.06607	1.90007	2.1297
GRMZM2G023325_T01	1.23128	*	*	*	*	1.51162	*	*	*	1.49204	1.60467	1.59764	1.44886	1.69882	1.57907	1.6965	1.58867	1.64383	1.61423	1.59894	1.57726	1.46578	1.76581	1.63755	1.4663	1.64665	*	1.52594	1.77593	1.71956	1.65816	1.84826	1.79933	1.82836	1.84715	1.82602	1.71363	1.6987	1.70489	1.62703	1.72532	1.64256	1.62614	1.66626	1.75862	1.69737	1.59958	1.49721	1.68046
GRMZM2G025205_T01	1.53265	1.7219	1.73368	1.70381	*	1.26629	*	1.81286	1.87262	1.76323	1.24769	1.78491	1.86369	1.28866	1.77213	1.90534	1.85332	1.73306	1.52618	1.69267	1.7585	1.86483	1.87847	1.87193	1.70663	1.87358	1.74586	1.84376	1.82265	1.65117	1.66507	1.66867	1.91649	1.95656	2.00207	1.83263	1.87642	1.87106	1.98434	1.72493	1.96798	1.69831	1.81383	1.89309	1.75123	1.84812	1.97378	1.67062	1.71314
GRMZM2G025441_T01	2.10167	*	1.33891	1.57909	1.32292	1.76973	1.44038	1.90225	1.68985	1.98677	1.84958	1.90944	2.02753	1.89435	2.0391	2.21207	2.05474	2.02531	1.96547	2.07287	1.95329	2.04535	2.08897	2.01219	1.88777	2.04834	1.9331	2.10504	1.65792	1.98451	2.12308	2.34538	1.98676	1.94254	2.15518	2.09527	2.12974	2.1604	2.16209	2.09115	2.0811	2.02669	2.15564	2.22068	2.13496	2.13642	2.16181	1.9428	2.17242
GRMZM2G025579_T01	1.12557	*	1.54702	1.81862	1.19957	1.14366	*	1.64504	1.97049	1.28508	*	1.8065	1.6176	1.3332	2.19949	1.44201	1.36294	1.72923	1.6854	1.63408	1.6281	1.34917	1.49504	1.26289	1.59093	*	1.47119	1.34252	1.49454	1.56355	1.54997	1.40064	1.36964	1.3662	1.3599	1.38847	1.3873	1.31716	1.16911	1.35871	1.26338	1.29024	1.34372	1.40473	1.34348	1.3049	1.42814	1.51009	1.4002
GRMZM2G027221_T01	1.48958	*	1.71336	1.83041	*	1.5758	*	1.67282	1.98378	1.54274	1.35185	1.91357	1.78556	1.71429	1.75848	1.95653	1.60022	1.7873	1.7387	2.07409	1.6707	1.66577	1.94422	1.64686	1.70398	1.78192	1.29541	1.9096	1.80752	1.82864	*	1.59744	1.93007	1.98755	1.91652	1.67202	1.5425	1.65824	1.80105	1.57283	1.72617	1.65606	1.99363	2.0073	1.75993	1.7136	1.85545	1.60276	1.69447
GRMZM2G030877_T01	*	1.34172	*	1.53416	1.3516	1.86928	1.72417	1.39215	2.01809	2.00052	2.05505	2.06454	1.9661	2.01266	1.94647	1.97035	1.96294	1.77798	1.87015	1.93562	1.87757	*	1.34024	1.50191	1.80435	1.66176	1.77764	1.53338	1.95661	1.70118	1.50383	1.85688	1.46478	1.36578	1.60388	1.62312	1.74799	1.8095	1.81023	1.97722	1.97481	1.82507	1.97371	1.54659	1.87052	1.85133	1.63893	1.97831	1.84819
GRMZM2G030877_T02	*	*	1.40802	1.52454	1.3464	1.78048	1.6897	1.38096	1.90909	1.92251	1.96418	1.97734	1.88528	1.89754	1.86998	1.84933	1.85419	1.7033	1.80801	1.84657	1.78833	*	1.32276	1.48612	1.72707	1.62207	1.7703	1.47043	1.88826	1.64987	1.4962	1.7837	1.46395	1.37199	1.55958	1.59513	1.6874	1.78249	1.76508	1.9309	1.86626	1.7958	1.88444	1.52494	1.80787	1.74927	1.57082	1.9204	1.79759
GRMZM2G030877_T03	1.18828	1.29225	1.37045	1.30523	1.44121	1.54192	1.61333	1.36977	1.75024	1.59678	1.65038	1.68233	1.43547	1.50766	1.51523	1.49368	1.37035	1.39719	1.47914	1.45572	1.35263	*	1.26323	*	*	1.40774	*	*	1.43464	1.3868	1.31721	1.40207	1.43239	1.30936	1.43745	1.36206	1.49688	1.42624	1.43567	1.48733	1.4332	1.39981	1.39935	1.32656	1.58366	1.46431	1.37595	1.37532	1.50254
GRMZM2G031094_T01	*	1.29204	1.40654	1.66985	1.24845	1.70954	1.64233	1.22209	1.96612	1.95098	1.95747	2.18695	2.15307	2.14032	2.54696	1.85327	2.14164	1.57699	1.89056	1.85511	1.68094	*	1.17614	1.26338	2.07714	1.58824	1.71559	1.51482	1.85445	1.64759	1.60156	1.7598	1.3819	1.36091	1.43562	1.57575	1.54507	1.79458	1.90917	1.95097	2.01515	1.99056	2.03464	1.41103	1.85147	1.93134	1.48293	2.18945	1.76986
GRMZM2G041308_T01	2.03156	1.37703	1.72305	2.03903	1.55406	1.54234	1.49927	2.12072	2.2026	1.75223	1.37588	2.09611	1.87403	*	1.99404	2.04398	1.54896	2.22766	2.05539	2.08588	1.96558	2.15054	1.58573	1.81636	2.35453	1.66819	2.03415	1.97843	1.98822	2.30564	2.15517	2.29804	1.55852	1.4796	1.52073	1.57702	1.7206	2.16228	2.24445	2.19308	2.18881	2.1811	2.10797	2.13708	2.18521	2.2316	2.21636	2.05594	2.20011
GRMZM2G042364_T01	1.91131	1.68865	1.63146	1.80271	1.50794	1.92752	1.70268	1.41082	1.92383	1.80457	1.62171	1.59795	1.74973	1.52126	1.72795	1.70293	1.89916	1.51367	*	*	1.55064	1.76346	*	1.81949	1.86799	1.71172	1.76419	*	*	1.99291	1.47932	1.2609	1.88437	2.0416	2.16425	1.98171	1.85933	1.94624	1.8996	1.90494	2.00001	1.85586	1.81887	2.01222	1.87509	1.8911	1.95205	1.89197	1.99072
GRMZM2G042364_T02	1.89171	1.64438	1.5878	1.70065	1.45298	1.74164	1.60487	1.36934	1.79196	1.65128	1.63399	1.54243	1.63219	1.51584	1.6644	1.61798	1.74415	1.51019	*	*	1.49055	1.64839	*	1.6502	1.72225	1.62464	1.73916	*	*	1.85355	1.44275	1.21464	1.76386	1.90195	1.98727	1.8063	1.70444	1.78549	1.7893	1.80054	1.78438	1.72859	1.6169	1.89603	1.74917	1.71548	1.81237	1.71711	1.79357
GRMZM2G043336_T01	1.34233	*	*	1.54272	*	1.51831	1.58672	1.60048	1.66937	1.96437	1.87932	1.86252	2.03379	1.98121	1.88547	2.12362	2.04812	2.02014	1.81771	1.64425	1.9521	1.65345	2.03305	2.04763	1.92708	2.067	1.4996	2.05672	2.09591	2.04082	2.07692	2.25947	2.12671	2.26261	2.27856	2.16797	2.18643	2.16358	2.13406	2.06055	2.15915	2.1963	2.04549	1.69229	2.14772	2.16682	1.41149	2.20073	2.07673
GRMZM2G043336_T02	1.36273	*	*	1.63277	*	1.55023	1.66738	1.56834	1.69946	2.05211	1.93948	1.8456	2.03631	1.99171	1.96917	2.10068	2.05987	2.00617	1.88433	1.73497	1.98941	1.80597	2.00836	2.06647	1.90529	2.06652	1.61462	2.02077	2.09189	2.03722	2.04946	2.21557	2.0823	2.18202	2.21306	2.16985	2.0878	2.13444	2.09446	1.99292	2.14564	2.05008	1.96651	1.75199	2.11636	2.12243	1.45515	2.18718	2.10179
GRMZM2G048474_T01	2.40936	1.15207	1.3858	1.33718	*	1.63763	1.31807	2.24821	1.34301	2.33519	1.84654	1.63143	1.56275	1.83572	2.09057	1.81576	2.74154	1.97157	1.25287	1.15201	1.28081	2.5173	1.54024	2.44627	2.32952	2.59482	2.39069	2.60924	1.30155	2.36691	2.17556	1.6962	2.61344	2.50413	2.19307	1.68326	1.67539	2.2782	2.52394	2.59388	2.58601	2.23639	2.45342	2.40197	2.59413	2.53098	2.71009	2.29641	2.24614
GRMZM2G049318_T01	1.5464	*	*	1.48975	1.69149	1.64029	1.56217	1.57625	1.55332	1.57815	1.5531	1.43099	1.48167	1.55078	1.42577	1.5088	1.43837	1.49118	1.54143	1.55691	1.38476	1.57627	1.36202	1.49649	1.4115	*	*	1.486	1.46945	1.44561	1.53661	1.60263	1.55581	1.49981	1.52119	1.33861	1.40661	1.49802	1.48055	1.49967	1.50576	*	1.47115	1.46277	1.55545	1.48105	1.42368	1.27745	1.53197
GRMZM2G050959_T01	2.05017	*	1.83027	1.98083	1.30955	1.69283	1.50585	1.87806	2.21393	2.11089	2.04608	2.13952	2.13635	2.01281	2.16623	2.0303	1.91828	2.02935	2.015	2.01017	1.92413	2.07311	2.22299	2.10176	2.05681	2.09243	*	2.22467	2.14721	2.09588	1.88238	2.02985	1.94231	1.88571	1.82577	1.96951	1.79641	1.95336	2.06318	2.12941	2.16706	2.09442	1.96159	1.9312	2.13673	2.11152	1.94982	1.85769	2.11537
GRMZM2G057963_T01	1.56172	*	*	1.22456	*	1.50421	1.48485	1.37357	1.37777	1.62008	1.66405	1.35113	1.7965	1.64381	1.28913	1.83729	1.81595	1.76499	1.76569	1.79062	1.70894	1.60141	1.36008	1.71759	1.66545	1.33316	*	1.29348	1.70279	1.49732	1.64821	1.6097	*	1.20144	*	*	1.29333	1.76822	1.9587	1.87845	1.87294	1.76228	1.87484	1.86288	1.7952	1.98511	1.77987	1.73859	1.79187
GRMZM2G057963_T02	1.56172	*	*	1.22456	*	1.50421	1.48485	1.37357	1.37777	1.62008	1.66405	1.35113	1.7965	1.64381	1.28913	1.83729	1.81595	1.76499	1.76569	1.79062	1.70894	1.60141	1.36008	1.71759	1.66545	1.33316	*	1.29348	1.70279	1.49732	1.64821	1.6097	*	1.20144	*	*	1.29333	1.76822	1.9587	1.87845	1.87294	1.76228	1.87484	1.86288	1.7952	1.98511	1.77987	1.73859	1.79187
GRMZM2G060190_T01	2.14233	1.30311	1.28175	1.44493	1.17196	1.29103	*	1.47711	1.50953	1.53378	1.24254	1.72908	1.48931	*	1.84742	1.55756	1.4832	1.40598	1.42795	1.39991	1.38314	1.7675	1.37766	1.87381	1.43605	1.59787	1.80488	1.6881	1.30282	1.47288	1.26133	1.35398	1.52479	1.55091	1.50958	1.59197	1.6951	2.04626	2.26173	2.36404	2.24986	2.06595	2.00935	2.07074	2.29698	2.23031	2.15484	2.28039	2.07622
GRMZM2G066840_T01	2.06548	*	1.80305	1.91902	*	1.87808	*	2.06858	2.2687	1.92627	2.28144	1.99231	1.96535	2.22244	1.97236	2.29156	1.95317	1.8896	1.8969	2.19346	1.68922	1.83289	2.12003	1.85129	1.84207	2.00975	1.64422	1.9099	1.95056	1.99164	2.01814	2.0344	2.05577	2.19928	2.27669	1.94636	1.84971	1.95694	2.07175	1.84563	2.1355	1.99463	1.90116	2.27158	1.97685	1.98219	2.11973	1.59386	1.86904
GRMZM2G067376_T01	1.34075	1.5012	1.73754	1.73536	1.36839	1.27847	1.26644	1.73347	1.62969	1.57613	1.27337	1.5856	1.42644	1.27347	1.73923	1.36648	1.79038	1.45007	1.44798	1.5295	1.25546	1.77145	1.66581	1.85897	1.36142	1.85662	1.69376	1.76455	1.19926	1.62236	1.38145	1.31876	1.76083	1.77533	1.50204	1.59693	1.44131	1.44737	1.86884	1.76096	1.95931	1.58421	1.81345	1.84055	1.6902	1.69823	1.80778	1.52524	1.62686
GRMZM2G076064_T01	1.51865	*	*	1.85578	*	1.23684	1.32451	1.81068	1.96292	1.53286	1.32993	1.81067	1.83695	*	1.70725	1.7054	1.74	1.92895	1.87813	1.80335	1.98597	1.86807	2.00145	1.90272	1.66811	1.79083	1.88429	1.88918	1.73727	1.7903	1.71489	1.80527	1.86412	1.67463	1.80494	1.72139	1.96802	1.8256	1.68827	2.06606	1.77253	1.55857	2.00618	1.74302	1.74268	1.74381	1.65926	1.85608	1.80012
GRMZM2G079082_T01	1.56983	1.35755	1.49488	1.58966	*	1.73147	*	*	1.69524	1.70433	1.77109	1.60733	1.74294	1.77315	1.73399	1.75687	1.76131	*	1.70281	1.70332	1.69546	1.73025	1.7454	1.70978	*	1.76642	1.6805	1.66917	1.75958	*	*	1.61544	1.70653	1.63002	1.64685	1.69808	1.63598	1.50543	1.60565	1.69689	1.71401	1.63849	1.76195	1.74353	1.66262	1.7518	1.78459	1.66755	1.70236
GRMZM2G079883_T01	2.17146	1.49591	1.94884	1.94041	1.46934	1.8782	1.82287	2.06222	2.02324	1.89738	1.62425	2.01343	1.9605	1.85015	1.86291	2.18066	1.99774	1.93968	1.96981	2.04885	1.98903	1.91583	2.08256	1.95336	2.02959	1.99551	1.99516	2.15144	2.15103	1.99282	1.9821	2.08926	2.07506	2.21578	2.10645	2.06193	2.04417	2.09874	2.06282	1.97346	2.0626	2.04031	1.93529	1.28414	1.97702	2.09211	1.24716	2.03192	1.90603
GRMZM2G081843_T01	1.4175	1.16442	1.17416	1.11513	1.26896	1.3726	1.40056	1.12984	1.22369	1.69324	*	1.18495	1.84706	1.56535	1.14715	2.53002	2.52923	1.11439	1.09466	1.16865	2.05552	2.27931	2.00873	2.41938	*	2.46731	1.44213	*	1.32555	1.14265	1.13511	1.18872	2.45954	2.46227	2.4057	2.09953	2.02244	1.99245	2.41668	2.21923	2.29507	2.30336	2.46807	2.28424	2.14712	2.30731	2.24375	2.15271	2.3517
GRMZM2G088765_T01	1.95109	1.17458	1.60905	1.82023	1.65846	1.87594	1.68163	1.84096	1.89716	1.88102	1.85368	1.88389	1.7241	1.73656	1.65516	1.88308	1.74162	2.02016	1.8172	1.86356	1.69986	1.88134	1.93339	1.92173	1.71166	1.86447	1.79743	2.04017	1.60707	1.87336	1.68383	1.67054	1.95717	1.90588	1.83163	1.83511	1.71647	1.87073	1.95532	1.91481	1.82882	1.85309	1.92817	2.02569	1.81647	1.8498	1.84823	1.68099	1.87543
GRMZM2G089958_T01	1.73881	2.1445	2.10035	2.55428	1.22726	1.22711	*	2.39954	2.36412	1.95573	1.32264	2.37082	1.5344	*	2.48552	1.33489	2.30632	2.51012	2.2638	2.40878	1.88725	1.59826	2.45541	2.23169	2.44062	2.2557	2.46919	2.51518	2.17266	2.20503	2.36457	2.39013	1.97281	1.93911	2.22784	2.14053	2.52931	2.45593	2.101	2.42086	2.33531	2.43205	2.37396	2.45253	2.47596	2.35138	2.4223	2.41448	2.39005
GRMZM2G093173_T01	2.06599	*	1.7406	2.06342	*	1.38123	*	2.11047	2.05881	2.12215	1.74517	2.08603	2.07483	1.98169	1.88339	1.94042	2.05215	1.42559	1.94012	2.08288	2.06901	2.19472	2.26884	2.10457	1.82082	2.11396	2.09557	2.03652	2.06569	1.86857	2.10692	2.1773	2.02729	2.18679	2.20755	2.20285	2.11974	2.10849	2.10447	2.20701	2.02897	2.16578	2.01214	2.16859	2.13513	2.14137	2.16826	2.09183	2.13805
GRMZM2G093391_T01	1.23596	*	1.22746	1.19865	1.27963	1.70985	1.44746	1.13396	1.19342	1.95232	1.62156	1.34338	1.51587	1.58689	1.31326	1.49343	2.28616	1.21319	1.30867	1.28958	1.28725	1.84179	1.50059	1.28101	1.17243	1.71768	*	1.16257	1.51233	1.17389	1.20773	1.30185	1.58343	1.48226	1.31151	1.31643	1.37369	1.50329	2.2838	1.66968	2.21162	1.57682	2.25137	2.27132	1.66617	2.01478	1.95927	1.29398	1.4373
GRMZM2G097641_T02	1.7025	*	*	1.24734	*	1.56636	*	*	*	1.47299	1.47771	1.47926	1.50328	1.75436	1.60754	1.65227	1.66085	1.35691	*	*	1.56252	1.71486	1.60983	1.71789	1.49895	1.70148	1.40404	1.71305	1.45211	1.5038	1.36105	1.59071	1.50594	1.47942	1.72035	1.45963	1.51526	1.54922	1.36257	1.6822	1.5994	1.58633	1.6741	1.49712	1.6748	1.66045	1.63452	1.70522	1.69519
GRMZM2G104109_T01	1.95231	1.69373	1.6707	1.67378	1.54489	1.72939	1.65399	1.82761	1.72058	1.70854	1.59245	1.78653	1.68485	1.66391	1.67081	1.80415	1.66803	1.79372	1.82744	1.7646	1.71802	1.79482	1.90725	1.74076	1.64861	1.77638	1.4372	1.78732	1.74663	1.9031	1.86836	1.70945	1.77291	1.69015	1.61769	1.51327	1.58566	1.71768	1.8763	1.691	1.86506	1.60993	1.70904	1.92825	1.77684	1.76278	1.83247	1.78976	1.85776
GRMZM2G104789_T01	1.49327	1.19939	1.43549	1.81678	1.26048	1.58812	1.32385	1.4822	1.73297	1.76959	1.33444	1.65419	1.73133	*	1.66186	1.90497	1.82936	1.54274	1.38498	1.28947	1.58953	1.84693	1.37762	1.72938	1.42323	1.80208	*	*	1.62619	1.42808	1.54823	1.71274	1.79191	1.95318	1.95159	1.98529	1.77259	1.82172	1.96563	1.80678	1.82925	1.88264	1.95862	1.29336	1.77083	1.77607	1.27722	1.80741	1.66609
GRMZM2G104789_T02	1.40793	*	1.47606	2.00754	*	1.69329	1.29581	1.44388	1.9668	1.89735	*	2.17697	2.16351	*	1.95946	2.23985	2.27538	1.52838	1.32386	*	1.84854	2.32699	1.34189	2.18732	1.50731	2.29474	*	*	1.78933	1.41006	1.65017	1.75863	2.02502	2.22789	2.06719	2.14762	2.15472	2.11108	2.21914	2.33809	2.34883	1.96124	1.99757	1.29544	2.02417	2.03967	1.2901	2.30051	1.76654
GRMZM2G104945_T01	2.01336	1.72766	1.7519	1.7209	1.88834	1.80649	1.83036	1.95973	1.96561	1.80408	1.72592	1.70034	1.75837	1.75206	1.67152	2.13123	1.75666	1.95971	1.72012	1.94013	1.67518	1.66575	1.89847	1.7597	1.78707	*	*	2.02593	1.94512	1.82234	1.8981	2.06528	1.38309	1.42759	1.52859	1.70542	1.77805	1.91488	1.89332	1.72683	2.03002	2.17079	2.03749	1.99528	1.86551	1.92374	1.87453	1.69759	1.8585
GRMZM2G105682_T01	1.46804	*	1.65872	1.78745	1.40777	1.63012	1.50309	1.90334	1.6659	1.87235	1.67046	1.56106	1.73128	*	1.88898	1.73588	2.02646	1.86645	1.67676	1.32195	*	1.8119	1.59333	1.92287	1.84982	2.03461	*	1.42989	1.78148	1.86845	1.67565	1.92798	1.74129	1.79724	1.64319	1.73827	1.72866	1.85671	1.66476	1.89353	1.88066	1.73099	1.80428	1.7337	1.91692	1.90762	1.45851	1.97955	1.87589
GRMZM2G106172_T01	1.42764	*	*	1.48895	*	1.60653	1.5245	*	1.40033	1.53897	1.66913	1.62879	1.51746	1.72773	1.56764	1.77768	1.61375	1.56205	1.56275	1.59171	1.48121	*	1.58291	1.56692	1.58275	*	*	1.57433	1.61274	1.64093	1.56231	1.63501	1.55798	1.79059	1.76491	1.75348	1.68355	1.71207	1.64185	1.5394	1.66352	1.58701	1.54899	1.63385	1.72203	1.61654	1.60728	1.43973	1.55144
GRMZM2G106980_T01	2.12767	1.27371	1.14868	2.42352	1.13523	1.83134	1.66269	2.07576	2.78586	2.68164	2.54179	2.64412	2.62714	2.67442	2.50715	2.83578	2.57146	2.77604	2.64073	2.77606	2.61301	2.77733	2.91783	2.8411	2.52023	2.74777	2.5382	2.65339	2.77334	2.7197	1.75671	2.9305	2.78253	2.96553	3.04289	2.9618	2.82347	2.78947	2.82397	2.73575	2.79703	2.71763	2.58705	2.75972	2.89031	2.74955	2.76733	2.65826	2.88505
GRMZM2G106980_T02	2.12767	1.27371	1.14868	2.42352	1.13523	1.83134	1.66269	2.07576	2.78586	2.68164	2.54179	2.64412	2.62714	2.67442	2.50715	2.83578	2.57146	2.77604	2.64073	2.77606	2.61301	2.77733	2.91783	2.8411	2.52023	2.74777	2.5382	2.65339	2.77334	2.7197	1.75671	2.9305	2.78253	2.96553	3.04289	2.9618	2.82347	2.78947	2.82397	2.73575	2.79703	2.71763	2.58705	2.75972	2.89031	2.74955	2.76733	2.65826	2.88505
GRMZM2G108023_T01	1.69786	1.53191	1.42959	1.45453	*	*	*	1.26649	1.57917	*	*	1.51611	1.58599	*	1.52144	1.70783	1.31553	1.27986	1.42454	1.76104	1.64234	1.55146	1.6706	1.60502	1.34499	1.6696	1.59158	1.5841	1.73567	1.56863	1.52485	1.69823	1.73772	1.69642	1.70447	1.71417	1.60339	1.8074	1.67624	1.66955	1.58859	1.75133	1.68388	1.64666	1.65215	1.70739	1.73158	1.7013	1.7574
GRMZM2G108023_T02	1.69786	1.53191	1.42959	1.45453	*	*	*	1.26649	1.57917	*	*	1.51611	1.58599	*	1.52144	1.70783	1.31553	1.27986	1.42454	1.76104	1.64234	1.55146	1.6706	1.60502	1.34499	1.6696	1.59158	1.5841	1.73567	1.56863	1.52485	1.69823	1.73772	1.69642	1.70447	1.71417	1.60339	1.8074	1.67624	1.66955	1.58859	1.75133	1.68388	1.64666	1.65215	1.70739	1.73158	1.7013	1.7574
GRMZM2G109515_T01	1.52108	1.30069	1.39347	1.46518	1.44032	1.47077	1.45295	*	1.52478	1.7578	1.44613	1.81374	1.86203	*	1.83709	1.99399	2.00974	1.60489	1.58733	1.42039	1.67521	2.13026	1.63155	2.02389	1.56556	2.01681	1.97617	1.23204	1.79369	1.64941	1.28348	2.00153	1.85132	2.07685	1.512	1.53031	1.44671	1.52326	1.90255	1.77696	1.8678	1.78788	1.87711	2.04226	1.95424	1.88669	1.86522	1.87184	1.86098
GRMZM2G118119_T01	2.14233	1.30311	1.28175	1.44493	1.17196	1.29103	*	1.47711	1.50953	1.53378	1.24254	1.72908	1.48931	*	1.84742	1.55756	1.4832	1.40598	1.42795	1.39991	1.38314	1.7675	1.37766	1.87381	1.43605	1.59787	1.80488	1.6881	1.30282	1.47288	1.26133	1.35398	1.52479	1.55091	1.50958	1.59197	1.6951	2.04626	2.26173	2.36404	2.24986	2.06595	2.00935	2.07074	2.29698	2.23031	2.15484	2.28039	2.07622
GRMZM2G120021_T01	1.41346	*	1.31521	1.34358	1.36661	1.33172	1.35445	1.3868	1.4952	1.37856	1.33336	1.38503	1.35243	1.33979	1.38524	1.50576	1.37595	1.47992	1.39087	1.42417	1.3064	1.44347	1.41435	1.44388	1.26289	*	*	1.34505	1.45788	1.39978	1.34858	1.42195	1.44543	1.50458	1.54435	1.50632	1.45102	1.43358	1.36773	1.39008	1.40454	1.46163	1.34261	1.46769	1.47118	1.37081	1.43993	1.35044	1.39977
GRMZM2G135536_T01	1.57057	*	1.43401	1.86717	1.87971	1.98809	1.9504	2.07375	2.06712	2.05297	1.97105	1.96542	2.01866	2.10848	1.90062	2.02153	1.95737	2.2388	2.05345	1.94634	1.88634	2.02826	2.23174	2.0156	1.87367	2.11583	1.94296	2.14363	2.08353	2.09861	1.97777	2.19984	2.08213	2.16606	2.14766	2.26471	2.13917	2.02832	2.13339	2.06506	2.11274	2.10855	2.24641	1.39233	2.00125	2.23068	1.40335	2.06087	2.01428
GRMZM2G138731_T01	1.63195	*	1.35586	2.20622	1.52307	1.99021	1.64557	1.40468	2.33339	2.13548	2.28462	2.27902	2.2468	2.33006	2.09416	2.35029	2.34759	1.63648	1.58134	1.85859	2.07733	2.16268	1.9914	2.16442	2.02427	2.18894	2.15512	2.20292	1.92738	1.78897	1.43827	1.72336	2.18793	2.29159	2.26821	2.24279	2.08025	2.25822	2.31164	2.14633	2.29184	2.35039	2.30885	2.31399	2.23872	2.30768	2.20622	2.21854	2.17785
GRMZM2G140101_T01	*	*	*	1.70039	*	1.55441	1.6389	1.71244	1.77693	2.17262	2.12058	2.05884	2.19868	2.09166	2.07563	2.21763	2.20825	2.14243	1.95777	1.62571	2.09901	1.66494	2.05921	2.10407	2.04009	2.13993	1.52358	2.22285	2.17174	2.03198	2.18498	2.2566	2.26846	2.23864	2.24583	2.21808	2.17562	2.14543	2.24951	2.18655	2.2082	2.15635	2.07681	1.67016	2.22001	2.15904	1.42283	2.2218	2.03091
GRMZM2G147491_T01	2.5136	2.20158	1.27841	1.7151	1.50873	2.50268	2.12085	1.60725	1.90092	2.60884	2.86937	2.13496	2.74205	2.98055	2.32217	2.8164	2.79094	2.29332	2.61762	2.56731	2.76586	2.71571	2.73133	2.77245	2.68718	2.88831	2.68873	2.46521	2.81384	2.60826	1.52575	2.66819	2.9092	2.69446	2.76704	2.79654	2.8806	2.87345	2.72474	2.81621	2.75509	2.42591	2.29302	2.72841	2.73831	2.68348	2.669	2.53992	2.6029
GRMZM2G150780_T01	1.87455	*	1.53912	1.69907	1.29447	1.29984	1.29678	1.41505	1.51308	1.40108	1.38467	1.66227	*	*	1.49847	1.65351	1.42615	1.90449	1.53801	1.62371	1.70163	1.85355	1.51322	1.76471	1.69783	*	1.56176	1.67522	*	1.89342	1.80356	1.5423	1.39367	1.55498	1.48515	*	*	1.6434	1.67216	1.67896	1.76188	1.76225	1.73635	2.05312	*	1.72192	1.79664	1.56196	1.61439
GRMZM2G152123_T01	2.10888	1.22921	2.03818	2.10205	1.52302	2.04632	1.95244	2.28819	2.17814	2.07918	1.92962	2.1777	1.70822	2.04688	2.11104	1.73011	1.98035	2.10633	2.20915	2.16281	1.9357	1.94434	2.10262	1.9054	2.10238	1.47688	1.79276	2.11929	1.82768	2.11056	2.25693	2.1706	1.51469	1.52633	1.63348	1.58777	1.78184	2.19396	2.11763	2.12402	2.11227	2.00374	2.20303	1.67642	2.25002	2.21842	1.79804	2.01029	2.20715
GRMZM2G153945_T01	1.25214	1.1068	1.16847	1.59916	1.16055	1.27428	1.18331	*	1.40406	1.17987	1.1711	1.84183	1.19621	1.21183	2.14943	1.28623	1.20412	1.44298	1.3009	1.32488	1.19303	1.30245	1.14784	1.20621	1.41289	*	*	1.31796	*	1.32929	*	1.09218	1.13471	1.10295	1.17216	1.13326	1.169	1.27028	1.38639	1.35798	1.47577	1.33956	1.50489	1.27737	1.48644	1.5836	1.28223	1.36439	1.51136
GRMZM2G153945_T02	1.25214	1.1068	1.16847	1.59916	1.16055	1.27428	1.18331	*	1.40406	1.17987	1.1711	1.84183	1.19621	1.21183	2.14943	1.28623	1.20412	1.44298	1.3009	1.32488	1.19303	1.30245	1.14784	1.20621	1.41289	*	*	1.31796	*	1.32929	*	1.09218	1.13471	1.10295	1.17216	1.13326	1.169	1.27028	1.38639	1.35798	1.47577	1.33956	1.50489	1.27737	1.48644	1.5836	1.28223	1.36439	1.51136
GRMZM2G153945_T03	1.25438	*	1.16567	1.54309	1.1573	1.27264	1.17302	*	1.34927	1.18117	1.17058	1.90598	1.19021	1.20406	2.30244	1.28157	1.20747	1.48437	1.32087	1.31714	1.17248	1.31018	1.14263	1.21093	1.43057	*	*	1.33515	*	1.36901	*	1.10366	1.1355	1.10504	1.17225	1.13312	1.18055	1.2889	1.39777	1.36276	1.47668	1.35276	1.51644	1.27202	1.46186	1.58949	1.28605	1.40306	1.49518
GRMZM2G156079_T02	2.00736	1.96565	1.82477	2.00758	1.63163	1.98098	2.03027	2.02107	2.04906	1.7326	1.67423	1.99681	2.03987	*	1.92454	2.06564	1.98477	1.97299	1.9725	2.00944	1.91013	1.96797	1.80291	1.84177	1.95559	2.02414	1.8107	1.98745	1.58422	1.74564	1.67268	1.94504	2.03914	1.93713	1.93486	2.00707	1.96838	1.98126	1.98497	1.99927	2.0079	2.02671	1.93021	2.07515	1.94574	2.12937	1.96871	1.92869	2.04237
GRMZM2G157683_T01	1.79148	1.32213	1.30633	1.74813	1.42516	1.64524	1.52825	1.55108	1.77984	1.71951	1.64868	1.76002	1.72523	1.64563	1.85976	1.7202	1.69092	1.86855	1.74187	1.79988	1.82433	1.85665	1.8662	1.88311	1.75713	1.79631	1.79262	2.03616	1.70406	1.93386	1.44294	1.68955	1.76542	1.70856	1.78686	1.74686	1.67236	1.87638	1.76605	1.92236	1.69953	1.84704	1.84096	1.77777	1.78555	1.80707	1.75711	1.84036	1.81582
GRMZM2G157683_T02	1.79148	1.32213	1.30633	1.74813	1.42516	1.64524	1.52825	1.55108	1.77984	1.71951	1.64868	1.76002	1.72523	1.64563	1.85976	1.7202	1.69092	1.86855	1.74187	1.79988	1.82433	1.85665	1.8662	1.88311	1.75713	1.79631	1.79262	2.03616	1.70406	1.93386	1.44294	1.68955	1.76542	1.70856	1.78686	1.74686	1.67236	1.87638	1.76605	1.92236	1.69953	1.84704	1.84096	1.77777	1.78555	1.80707	1.75711	1.84036	1.81582
GRMZM2G158342_T01	*	1.74409	1.87865	1.79856	1.6843	1.71794	1.71772	1.78825	1.77616	1.81453	1.82342	1.79295	1.80282	1.85695	1.7557	1.82605	1.68472	1.65237	1.82989	1.83548	1.63154	1.66534	1.92347	1.66374	1.67922	*	1.64992	1.68479	1.85383	1.57185	1.84621	1.99793	1.80806	1.89724	1.8164	1.91047	1.79973	1.81915	1.82069	1.72447	1.80388	1.72341	1.77184	1.43005	1.77271	1.74114	1.48807	1.63762	1.49798
GRMZM2G161169_T01	2.29915	1.78024	*	*	1.33775	2.15764	1.81268	1.30285	1.55811	2.17732	2.17376	1.57004	2.21558	2.2062	1.36179	2.20196	2.28095	1.26497	2.12361	2.20234	2.12573	2.21606	2.23197	2.34355	1.85217	2.25949	2.13082	2.29367	2.28756	1.68058	1.7029	2.32897	2.33029	2.33484	2.06489	2.20196	2.20992	2.25442	2.16729	2.31945	2.12965	2.15862	2.09562	2.20608	2.1825	2.2757	2.41606	2.31283	2.32289
GRMZM2G164967_T01	1.85068	1.47107	1.91884	1.88107	1.47912	1.61718	*	2.02825	1.98676	1.45119	1.50357	1.92777	1.92244	1.72205	1.92392	1.83051	1.46304	2.01072	1.89003	1.93327	1.97647	1.65707	2.00851	1.67586	1.84982	*	1.96285	2.00585	1.98309	1.84204	1.98208	2.04621	1.5278	1.44549	1.7445	1.78574	1.92048	1.89038	2.00235	1.99632	1.96263	2.0897	2.0625	1.43268	1.98835	2.03208	1.52065	1.93312	2.05654
GRMZM2G168508_T04	2.68714	1.8513	1.2077	2.60066	*	2.7435	2.64207	2.61659	2.78341	2.82655	2.93438	2.69114	2.77068	2.89665	2.82216	2.88401	2.84256	2.50629	2.70588	2.81044	2.76552	2.66074	2.78583	2.7144	2.64151	2.81728	2.76255	2.68252	2.90306	2.23177	1.511	2.58635	2.72902	2.95917	2.87484	2.83324	2.79732	2.82757	2.86228	2.85416	2.7181	2.80533	2.52378	2.78237	2.71901	2.79165	2.79614	2.89067	2.69331
GRMZM2G171716_T01	1.41061	1.32701	1.51769	1.60895	*	1.33641	1.31917	1.56667	1.62276	*	1.3019	1.387	1.29382	1.42376	1.59049	1.20881	1.17954	1.51307	1.56863	1.68345	1.49897	*	1.38971	*	1.35506	*	1.28127	1.4741	*	1.38837	1.33809	1.32715	1.31267	1.23778	1.31112	1.27334	*	1.34043	1.24247	1.35224	1.29004	1.38207	1.30335	1.17275	1.42173	1.39914	1.32275	1.29708	1.40664
GRMZM2G178693_T01	1.3304	1.35943	1.22826	1.16583	1.31291	1.31109	1.39383	*	1.24832	1.36317	1.31271	1.19808	1.34196	1.26669	1.2632	1.4278	1.39013	1.16801	1.39146	1.37811	1.34611	1.41305	1.3887	1.49898	1.13548	*	1.23167	1.42032	1.43228	*	1.263	1.41906	1.42	1.4225	1.48672	1.40703	1.39306	1.47254	1.39978	1.45698	1.37581	1.46049	1.37121	1.46824	1.34984	1.33412	1.41139	1.48727	1.36863
GRMZM2G179143_T01	1.47069	*	1.50051	1.89748	1.63771	1.59988	1.78908	1.918	1.95733	1.80701	1.84309	1.86904	1.8195	1.92747	1.88522	1.88679	1.86839	1.87375	1.84823	1.93386	1.83239	1.83461	2.00813	1.78988	1.89073	1.87526	1.91381	1.87391	1.97064	1.94019	1.94097	1.91512	1.93438	1.92807	2.05615	1.97896	1.90778	1.86908	1.98088	1.89027	1.88466	1.99135	1.8719	1.37897	1.77545	1.98598	1.33858	2.00188	1.81407
GRMZM2G180209_T01	2.06599	*	1.7406	2.06342	*	1.38123	*	2.11047	2.05881	2.12215	1.74517	2.08603	2.07483	1.98169	1.88339	1.94042	2.05215	1.42559	1.94012	2.08288	2.06901	2.19472	2.26884	2.10457	1.82082	2.11396	2.09557	2.03652	2.06569	1.86857	2.10692	2.1773	2.02729	2.18679	2.20755	2.20285	2.11974	2.10849	2.10447	2.20701	2.02897	2.16578	2.01214	2.16859	2.13513	2.14137	2.16826	2.09183	2.13805
GRMZM2G300812_T01	1.57214	1.4387	1.50355	1.43474	1.40831	1.40073	1.32619	1.36959	1.40418	1.43335	1.48679	1.26702	1.49926	1.41553	1.36542	1.47016	1.44933	1.18785	1.43823	1.5359	1.39837	1.2303	1.47997	*	1.24623	1.45229	1.40801	1.46701	1.39501	*	1.36471	1.55145	1.48991	1.48694	1.40447	1.4745	1.42535	1.36251	1.1643	1.37829	1.42953	1.31713	1.40458	1.53987	1.38275	1.43969	1.52044	1.38616	1.46599
GRMZM2G302171_T01	1.37342	*	1.39096	1.34473	1.34718	1.37686	*	1.4834	1.49488	1.51988	*	1.35264	1.42099	1.41982	1.29076	1.51817	1.42326	1.61719	1.57968	1.58307	1.54488	1.57214	1.61155	1.66208	1.47404	*	*	1.50153	1.54503	1.60475	1.51035	1.82529	1.40349	1.51903	1.47269	1.55206	1.57879	1.60115	1.64513	1.46091	1.49458	1.46028	1.46562	1.47286	1.52409	1.51557	1.41962	1.39524	1.5794
GRMZM2G309759_T01	1.76009	1.656	1.94998	1.7849	2.03128	1.78566	1.88141	1.32416	1.83565	1.91878	1.90076	1.8807	2.00146	1.98629	1.78657	2.04978	1.90852	1.63658	1.86411	1.97042	1.93316	2.09943	2.04166	1.98328	1.49607	2.01081	2.03803	2.03329	1.81288	1.44278	1.48258	1.77447	2.00078	1.99333	1.98725	1.94885	2.02402	1.96439	2.0131	2.02985	1.99352	1.97259	1.90569	1.94451	2.05402	2.08578	2.05755	2.05058	1.97796
GRMZM2G343036_T01	1.82762	1.97654	1.6911	1.56937	1.75152	1.90818	1.85097	1.74969	1.40039	1.88437	1.90258	1.37537	1.85527	1.87882	1.50231	1.94829	1.80088	1.48888	*	*	1.78157	1.91974	1.33842	1.93222	1.68992	1.94146	1.88817	1.8747	1.86663	1.58266	1.8593	2.09033	1.90314	1.95879	1.99009	1.96821	1.82595	1.84526	1.88793	1.93545	1.85218	1.89159	1.72698	1.8978	1.93841	1.96403	1.96183	1.97486	2.00183
GRMZM2G349791_T01	2.16949	*	*	2.24862	*	1.29382	*	1.39589	2.17483	1.37361	1.49796	2.42575	1.5834	1.60906	2.18944	1.544	1.31471	1.8536	1.48203	1.64411	1.86854	2.4837	1.57887	2.38383	2.07163	1.68757	1.3322	1.81511	*	1.96883	1.21632	1.31681	1.62416	1.53864	1.54293	1.4065	1.27609	*	2.37607	1.452	2.53489	1.64161	2.6749	2.19646	1.84938	2.67404	2.2196	2.47105	2.11453
GRMZM2G366977_T01	2.09795	1.58658	1.32905	2.17501	1.29924	2.15598	1.78663	1.22055	2.62898	2.4475	2.22516	2.44368	2.67061	2.66998	2.55583	2.55234	2.34721	2.02801	2.04754	2.37999	2.53003	2.39669	2.20962	2.5068	2.44812	2.43405	2.6409	1.65424	2.19326	2.019	*	1.64675	2.29272	2.34194	2.11146	2.06885	1.83699	1.70486	2.09142	1.69399	2.18984	1.77473	2.18415	2.59121	1.96987	2.2145	2.58846	2.20539	2.06848
GRMZM2G394122_T01	1.56665	*	2.02669	1.7669	1.98191	1.94754	1.88594	1.82307	1.97303	1.87783	*	1.85485	2.0577	*	2.0268	1.90863	2.0214	1.65938	1.9794	2.00969	1.85093	2.00467	2.04555	1.95454	1.95634	2.02068	1.9899	2.01386	2.03033	1.82889	1.78667	2.07616	1.82677	1.98165	1.86987	2.02947	1.93762	1.94816	1.8708	1.75411	1.75014	1.85699	1.95351	1.6798	1.84508	1.86881	1.7338	2.06217	1.58632
GRMZM2G407740_T01	1.58923	*	1.56371	1.53548	1.47164	1.59405	*	1.53874	1.53363	*	1.59575	1.48006	1.57221	*	1.58164	1.58477	1.59429	1.57444	1.59935	1.53163	1.53744	1.54306	1.55821	1.58022	1.53578	*	1.54949	1.5757	*	1.43466	1.49682	1.51706	1.53509	1.51836	1.44722	1.50121	1.5575	1.5542	1.5519	1.52733	1.49829	1.47925	*	1.54535	1.52984	1.55145	1.56575	1.56522	1.54017
GRMZM2G418635_T01	1.33233	*	1.25173	1.54595	1.26052	1.3415	1.28974	1.12506	1.3703	1.46117	1.30414	1.42168	1.57572	1.42151	1.63981	1.48428	1.78768	1.30672	1.23092	1.22737	1.44698	1.52812	1.20786	1.48278	1.24088	1.43254	1.23106	1.33995	*	1.16485	*	*	1.29926	1.28837	1.26832	1.1964	1.18278	1.25073	1.74799	1.3272	2.0202	1.37022	1.9848	1.32082	1.39999	1.78148	1.38139	1.14107	1.42641
GRMZM2G426467_T01	2.08041	1.22818	1.38857	1.66435	1.34051	1.76178	1.46295	1.49338	2.09762	2.22093	1.97771	2.17413	1.56971	2.1365	2.1616	1.59998	2.49997	2.09783	1.46308	1.42023	1.30155	2.57583	1.55194	2.51985	2.13167	2.49514	2.47659	1.88876	1.30172	1.86316	1.33764	1.30236	2.08631	1.88338	2.12439	2.14749	2.39847	2.44679	2.32123	2.50747	2.45461	2.43195	2.46696	2.49829	2.35251	2.55692	2.48465	2.27401	2.31705
PUT_163A_ZEA_MAYS_0102433	2.20629	*	*	1.63903	*	*	*	*	1.8658	1.6836	*	2.28759	1.73353	*	2.15649	2.17783	2.07787	1.92863	1.42103	1.31659	1.71601	2.2432	2.40172	1.59174	2.16529	2.32525	2.26788	1.97696	2.5217	2.31195	2.46516	2.33592	1.82642	1.99033	2.24915	2.31158	2.61243	2.29984	2.40528	2.21212	2.47338	2.56125	2.70064	2.10969	2.50862	2.70404	2.20165	2.22393	2.35538
PUT_163A_ZEA_MAYS_0104994	1.25171	1.60523	2.10415	2.1924	1.38052	1.34027	*	2.17317	2.15037	2.06551	*	2.09334	2.2374	*	2.16971	2.19903	2.12564	2.01119	2.16069	2.15362	2.16557	2.0884	2.18426	2.11641	2.0931	2.19611	2.13385	2.14349	2.11842	1.86203	2.02554	2.09196	2.1814	2.02648	2.1694	2.03809	2.23017	2.17121	2.08786	2.06376	2.15467	1.93437	1.87324	1.3178	2.03616	2.07699	1.34871	1.98697	1.96623
PUT_163A_ZEA_MAYS_0105202	1.22699	1.70811	1.75774	1.77061	*	*	*	1.91504	1.8359	1.8272	*	1.63847	1.74544	1.58396	1.73228	1.78845	1.81172	1.80414	1.77667	1.74371	1.71274	1.80084	1.74691	1.61817	1.74581	1.62328	*	1.85519	1.80339	1.65706	1.68463	1.76232	1.56663	1.52821	1.62897	1.68534	1.83879	1.78502	1.82585	1.7896	1.85593	1.61389	1.72003	1.78403	1.868	1.8664	1.71004	1.68263	1.8017
PUT_163A_ZEA_MAYS_011028:1-1037	1.54086	1.22859	1.49599	1.64779	1.52765	1.44178	1.47891	1.65951	1.69035	1.73181	1.54686	1.8259	1.50838	1.35317	1.75209	1.74775	1.67496	1.76166	1.42121	1.41477	1.62013	1.85177	1.60738	1.82871	1.64337	1.80157	1.69971	1.69785	1.64609	1.80262	1.65316	1.45604	1.81691	1.63824	1.62255	1.42307	*	1.51971	1.86978	1.64693	1.84492	1.70268	1.869	1.77095	1.6158	1.82978	1.72178	1.51599	1.75254
PUT_163A_ZEA_MAYS_0113956	1.64577	*	*	2.75865	*	1.46499	1.3965	1.59282	2.9817	2.82732	2.21639	2.64302	2.91803	2.79839	2.83424	2.7975	2.85512	2.87284	2.91242	2.96217	2.878	2.82885	2.90975	2.87485	2.90564	2.93375	2.8379	2.96686	2.97206	2.84161	1.52869	2.87956	2.95332	2.80748	2.88325	2.94991	3.05506	2.86344	2.77665	2.8868	3.00353	2.70884	2.54051	2.8524	2.96179	2.90352	2.99337	2.89375	2.8835
PUT_163A_ZEA_MAYS_0115624	*	1.34776	1.58269	1.72098	1.31196	1.83619	1.77384	1.32561	2.18673	2.0496	2.10175	2.33197	2.39719	2.28557	2.40093	2.03911	2.24014	1.97666	2.15206	2.05657	2.02377	*	1.24805	1.42291	2.07184	1.82971	2.01268	1.7189	2.17769	1.79913	1.68183	1.76798	1.56687	1.50553	1.60491	1.73153	1.78906	2.12203	2.00969	2.1883	2.41372	2.08793	2.09327	1.62093	2.17214	2.30699	1.56642	2.3343	1.95826
PUT_163A_ZEA_MAYS_0116051	1.51941	*	1.45466	1.47882	1.37728	1.55303	1.38811	1.85041	1.50943	1.80433	1.52838	1.48479	1.49141	1.4392	1.68923	1.55906	1.58249	1.83035	1.5263	1.38087	1.42683	1.79479	1.48503	1.75374	1.57974	1.75509	*	1.58989	1.68447	1.73522	1.7849	1.66549	1.81235	1.66383	1.60517	1.75752	1.66932	1.67591	1.87986	1.68783	1.68175	1.50368	1.52118	1.65798	1.87337	1.70171	1.44867	1.57857	1.60799
PUT_163A_ZEA_MAYS_0116052	1.72484	*	1.62318	1.70524	1.49363	1.62923	1.48156	1.96131	1.52209	2.00234	1.61341	1.80048	1.50229	*	1.86457	1.56162	1.73335	1.97136	1.54007	1.29292	*	2.0124	1.52168	1.82429	1.9956	1.96336	1.40826	1.47061	1.75649	2.01657	2.01559	2.01003	1.72774	1.71866	1.65428	1.65048	1.85351	2.00124	1.96117	2.00576	1.79016	1.81096	2.06588	1.52165	1.87036	1.86599	1.24511	1.84458	1.7881
PUT_163A_ZEA_MAYS_0118638	2.16533	1.20486	1.39041	1.35905	1.29568	1.53349	1.39934	1.99532	1.43291	2.04553	1.65523	1.57584	1.5335	1.62733	1.6482	1.8335	2.13157	1.86616	1.28262	1.19082	1.33574	2.13053	1.47813	1.94871	1.89244	2.03567	1.52593	2.06062	1.35661	2.14468	1.92392	1.51113	2.27435	2.1224	2.02988	1.61737	1.60913	2.00664	2.05374	2.06667	2.18754	2.07049	2.05442	2.09797	2.25304	2.12934	2.24128	1.88764	2.13374
PUT_163A_ZEA_MAYS_0118866	1.77137	1.85619	*	1.87171	1.72628	1.88836	*	1.82748	1.78027	*	1.87247	1.84969	1.8569	*	1.88079	1.82328	1.87327	1.57195	1.85594	1.82184	1.84062	1.87414	1.81267	1.84421	1.73193	*	1.77616	1.83955	*	1.59724	1.73707	1.68234	1.85157	1.67957	1.69679	1.76078	*	*	1.71222	1.8051	1.75262	1.75365	1.65579	1.6704	1.75459	1.77531	1.73896	1.80331	1.71832
PUT_163A_ZEA_MAYS_0119316	1.34552	1.19941	1.29425	*	1.28241	1.53131	1.33506	*	1.19264	1.59566	*	1.3777	1.6737	1.74166	1.50446	1.79972	1.75569	1.67884	1.2992	1.41651	1.66803	1.81102	1.83575	1.83155	1.58201	1.90589	1.77059	1.51814	1.7808	1.54277	1.62105	1.92008	1.80264	1.81264	1.53024	1.53067	1.57869	1.85247	1.84606	1.84494	1.83507	1.96795	1.77479	1.91553	1.77039	1.97211	2.14546	1.73072	1.78193
PUT_163A_ZEA_MAYS_013168	1.77821	1.86461	1.81787	1.72867	1.67232	1.72164	1.66346	1.94364	1.7959	1.79773	1.82626	1.77845	1.76357	1.83275	1.71433	1.80875	1.7648	1.69492	1.72335	1.83756	1.77721	1.71542	1.91647	1.7775	1.73193	*	*	*	1.79092	1.78102	1.7594	1.90489	1.78297	1.87373	1.88318	1.83988	1.72933	1.7884	1.85774	1.71205	1.86005	1.79359	1.77493	1.83989	1.76925	1.60854	1.82446	1.81461	1.78164
PUT_163A_ZEA_MAYS_0131810	1.46362	1.84357	1.9404	1.94674	1.88903	2.04558	2.02551	1.86387	1.97886	2.14556	2.01536	1.93678	1.97221	1.97674	1.95153	1.90385	1.97158	1.79899	2.02655	1.97285	2.01839	1.99943	1.93547	2.00576	1.90738	1.9833	1.92597	1.9466	1.99622	1.70948	1.86755	1.95555	2.02507	2.01037	2.03112	2.02055	1.98645	1.93527	1.91076	2.005	1.95011	1.87963	1.79879	1.93548	1.80937	1.72785	2.01984	1.94158	1.54593
PUT_163A_ZEA_MAYS_013500	2.36326	1.37166	1.64554	2.12254	1.70487	1.63823	1.53739	1.65243	2.24792	2.18625	1.80351	2.04258	2.04263	1.80834	2.04831	2.23603	2.06968	2.17285	2.07319	2.09521	2.073	2.20638	2.15954	2.22114	2.08004	2.178	2.09424	2.26563	2.12912	2.15946	1.98347	2.00149	2.22902	2.23959	2.29823	2.2485	2.29965	2.23131	2.24003	2.25127	2.25228	2.28599	2.19588	2.31547	2.26059	2.30814	2.19062	2.17105	2.32396
PUT_163A_ZEA_MAYS_0140952	1.80363	1.60521	*	1.56513	1.43369	1.91672	1.77524	*	1.7691	2.02692	2.09598	1.59921	1.91351	2.04779	1.688	1.8263	2.13985	1.97416	1.7859	1.94928	2.01895	2.0798	1.84374	2.1397	2.00699	2.16166	2.11237	1.82638	2.00248	1.74879	1.5671	1.9462	1.97934	1.96655	1.86227	2.03396	2.06295	2.05622	2.0767	2.04319	2.07123	1.99058	2.01865	2.09754	2.11049	2.1253	2.12326	2.06103	1.99891
PUT_163A_ZEA_MAYS_015199	1.79039	*	1.91906	2.34707	*	2.30943	1.43086	2.6315	2.28989	2.47463	2.09979	2.24439	2.36929	2.38297	2.48239	1.98587	2.17162	2.20779	1.99045	2.0682	2.4588	2.27476	1.90886	2.45207	2.32885	2.55803	1.91142	2.46682	2.47077	2.0697	2.25745	2.37494	2.57804	2.30703	2.12586	1.80818	1.51085	1.69305	1.33917	1.75525	1.51503	1.49743	1.30651	1.84935	1.44908	1.31534	1.90814	1.55946	1.28964
PUT_163A_ZEA_MAYS_015445	2.40107	1.37184	1.44303	1.85894	1.3314	1.61966	1.52464	2.08298	1.94007	1.98571	1.66542	2.09929	1.62372	*	1.75197	1.61542	2.31709	2.05954	1.92118	2.15435	1.35802	2.33419	1.23924	2.35736	2.13318	2.0246	*	2.14848	*	2.18454	2.06842	1.55177	2.10474	1.95567	1.91497	2.0845	1.98942	2.37113	2.34091	2.50952	2.43143	2.40489	2.49981	2.72717	2.38018	2.35088	2.47177	2.48378	2.29565
PUT_163A_ZEA_MAYS_016054	1.50766	*	1.58392	1.59768	1.38359	*	*	1.4749	1.6321	1.55222	1.53292	1.54825	1.57182	1.52386	1.55488	1.45723	1.62463	1.41962	1.55973	1.6025	1.55539	1.5181	1.56289	1.47199	1.49156	1.47401	*	1.67353	1.59922	1.46874	1.49776	1.58962	1.41955	1.44029	1.32608	1.35515	1.43445	1.53973	1.55721	1.5893	1.64861	1.69062	1.56008	1.51022	1.6478	1.71234	1.65	1.68335	1.62466
PUT_163A_ZEA_MAYS_016159	1.25613	1.18801	1.17628	1.43788	*	1.33186	1.23788	1.10395	1.68128	1.91801	1.37861	1.69361	2.28231	1.87331	2.24917	2.31018	2.55443	1.67925	1.73566	2.03741	1.85506	1.94056	1.90457	2.05633	1.75087	2.2443	1.24323	1.28382	2.22844	1.64911	1.69282	1.8269	2.12655	1.96106	1.88123	1.74808	1.54737	1.30067	1.68465	1.45762	1.96008	1.44659	2.08877	1.85419	1.51522	1.73028	1.59473	1.12271	1.37252
PUT_163A_ZEA_MAYS_016778	1.4778	2.22596	2.34546	2.71711	*	1.40685	*	2.74012	2.54082	2.64238	1.6346	2.76749	2.64014	2.39292	2.55026	2.67399	2.63199	2.59418	2.70768	2.57585	2.53281	2.60475	2.70127	2.613	2.56941	2.69292	2.53564	2.67328	2.65351	2.43311	2.66926	2.57589	2.81301	2.72872	2.7454	2.69147	2.77047	2.65182	2.60188	2.55414	2.58683	2.44919	2.50443	2.58448	2.62897	2.708	2.11811	2.69755	2.18845
PUT_163A_ZEA_MAYS_016904	1.54265	*	1.8009	2.14853	1.35438	2.01797	1.83368	1.99087	2.08081	2.27272	1.96035	2.14131	2.24834	2.03895	2.18751	1.99459	2.08469	1.97338	2.08332	2.01738	2.13434	2.00873	1.77168	2.03979	2.15071	2.07231	1.74693	*	1.93405	1.80442	1.83727	1.85414	1.89967	1.76671	1.79164	1.64844	1.53024	1.61288	1.56196	1.84625	1.99775	1.84703	1.91478	1.61753	1.64402	1.93747	1.61545	1.95821	1.77069
PUT_163A_ZEA_MAYS_01831	2.01481	1.48372	*	1.89809	1.44796	1.96243	1.91751	*	1.923	1.95622	1.87885	1.95069	1.99676	1.992	1.91817	1.9513	1.9399	1.99542	2.04637	2.04015	2.00574	2.02169	2.00369	1.8918	1.96169	1.96433	1.86073	1.92581	1.95074	1.87362	1.67688	1.73761	1.93871	1.94109	1.99112	2.06778	1.98433	1.95237	2.04621	1.89753	1.86448	1.83152	1.91134	1.90002	1.90905	1.9704	1.86296	1.86773	1.84981
PUT_163A_ZEA_MAYS_01876:1-1539	1.50617	1.25478	1.36759	1.41349	1.40576	1.61534	1.63267	1.36044	1.38087	1.8642	1.66893	1.42294	1.95361	1.57327	1.27573	1.89357	1.80834	1.44967	1.69924	1.65184	1.94753	1.87013	1.50849	1.90269	1.6824	1.9772	1.95873	*	2.07696	1.69178	1.901	1.81094	1.91425	1.86945	1.85042	1.84575	1.94037	1.91271	1.69677	1.87122	1.72899	1.79576	1.69772	1.72902	1.83922	1.75784	1.64139	1.99749	1.711
PUT_163A_ZEA_MAYS_019079	2.1793	1.70194	1.62796	1.55303	1.60328	1.93232	1.79271	*	1.49121	1.94485	1.93652	1.85591	1.84799	1.94223	1.65492	2.06481	1.99177	1.81278	1.89886	1.93872	1.83504	1.93266	2.03014	1.91476	1.699	1.95879	1.65314	2.112	1.94759	1.5664	1.78472	1.76171	1.94178	1.99682	2.00179	2.13188	2.0147	1.92375	2.1521	1.70486	1.93395	1.89528	1.98127	1.97256	1.91543	2.01177	2.07633	1.78118	1.99913
PUT_163A_ZEA_MAYS_019948	1.89719	1.37289	1.71548	2.37341	1.55299	2.19482	1.71782	2.35612	2.34854	2.27522	2.06621	2.13529	1.90872	1.94457	2.33083	1.92718	2.26596	2.15501	2.10159	1.91727	1.27771	2.32433	*	2.31412	2.19172	2.15575	2.23654	*	1.70142	2.12029	2.18818	2.35477	1.209	*	*	*	1.504	2.32191	2.02501	2.24262	2.23294	2.11335	1.86184	2.15749	2.33551	2.2201	2.3287	2.37738	2.18607
PUT_163A_ZEA_MAYS_019977	1.82609	*	*	2.08108	*	2.22	1.55144	1.20425	2.51451	3.07448	2.8701	2.73072	3.10277	2.9227	2.9193	2.83508	2.93508	2.79871	2.91981	2.92839	2.97452	2.21497	2.85034	3.09885	2.77997	2.99045	2.17798	1.58787	2.87099	2.92275	2.80574	2.98567	3.03749	3.2867	2.93365	2.90404	3.0528	2.97376	3.00145	3.09576	2.94625	2.99597	2.92639	3.06495	2.96174	3.0373	3.12445	2.8815	2.91122
PUT_163A_ZEA_MAYS_020533	1.87353	1.30635	1.67059	1.63886	1.48854	1.66336	1.57484	1.66086	1.72298	1.59957	1.58624	1.63143	1.70058	1.62107	1.54236	1.73848	1.62336	1.6762	1.63267	1.67518	1.53515	1.57999	1.71283	1.63475	1.65649	1.63487	1.52491	1.71527	1.78208	1.64292	1.56297	1.58366	1.56786	1.53368	1.81091	1.79258	1.57337	1.72212	1.86778	1.61913	1.80361	1.8023	1.79323	1.80481	1.72495	1.7338	1.83833	1.65218	1.73358
PUT_163A_ZEA_MAYS_022831	2.15529	1.87003	1.93588	2.1055	1.46373	1.41263	*	2.13826	2.29779	*	*	2.16988	2.2803	1.28699	2.25696	2.24466	2.04988	2.11078	2.11582	2.11319	2.20836	2.17059	2.1974	1.95364	2.14868	1.95645	2.08618	2.21993	2.22228	2.02209	2.18009	2.14741	2.05059	2.20527	2.28127	2.29	2.26847	2.22784	2.1285	2.19706	2.23106	2.04608	1.96891	2.04588	2.13393	2.13378	2.16222	2.23351	2.12337
PUT_163A_ZEA_MAYS_024713	1.55977	1.58111	1.77322	1.7295	1.46208	1.55341	1.56705	1.51376	1.94154	1.86931	1.79912	1.99355	1.74618	1.76737	1.86595	1.63989	1.76004	1.66196	1.691	1.63372	1.57669	1.62864	1.5272	1.53807	1.83262	1.68363	1.77868	1.54478	1.44654	1.85674	1.3717	1.38276	1.70285	1.75928	1.58594	1.60722	1.63249	1.77913	1.83873	1.94238	1.838	1.87049	1.77349	1.6996	1.8202	1.85673	1.81976	1.84446	1.85099
PUT_163A_ZEA_MAYS_024766	1.68037	*	1.69865	1.67273	1.45454	1.53103	1.51306	1.74322	1.69276	1.62166	1.59963	1.53999	1.73428	1.60388	1.67254	1.58784	1.57265	1.54741	1.63595	1.67035	1.67813	1.62017	1.68654	1.65434	1.70363	*	1.61274	1.68962	1.76207	1.56868	1.58022	1.6254	1.71374	1.61169	1.72557	1.59024	1.70113	1.75537	1.68722	1.73131	1.64936	1.66572	1.60974	1.7663	1.70258	1.70733	1.69006	1.70388	1.66918
PUT_163A_ZEA_MAYS_024766:1-1422	1.53949	1.36788	1.49301	1.48379	1.43597	1.48518	1.48368	1.54516	1.55143	1.51347	1.40422	1.56521	1.52588	1.45084	1.48699	1.60262	1.49724	1.58137	1.5528	1.5784	1.52851	1.55728	1.61165	1.54542	1.5272	*	1.5132	1.58803	1.56044	1.57443	1.56703	1.6041	1.59246	1.60205	1.60708	1.58439	1.56152	1.59507	1.55879	1.58613	1.56315	1.57736	1.56859	1.56218	1.59775	1.59412	1.58764	1.56559	1.61575
PUT_163A_ZEA_MAYS_025483:1-2219	1.94664	1.29093	*	1.52114	1.33059	1.16131	1.1833	1.83063	1.30893	*	*	1.71103	*	*	1.66765	1.45082	1.48364	1.80237	1.55432	1.3088	*	1.86991	*	1.87972	1.72454	1.77701	1.69378	1.83109	1.20271	1.74507	1.87451	1.73999	1.82313	1.76022	1.83937	1.59621	1.64848	1.85677	1.92819	1.85753	1.86718	1.90253	1.90299	1.90439	1.9187	1.88328	1.91494	1.82854	1.91536
PUT_163A_ZEA_MAYS_027060	1.66213	2.09604	2.08699	2.17875	*	*	*	2.05744	2.05864	2.12511	1.97635	2.05032	2.11164	2.10966	2.10518	2.08368	2.12403	2.08008	2.09056	2.09026	2.03295	2.10268	2.10993	2.09626	2.01982	2.06189	2.07581	2.11487	2.01829	2.02669	1.96764	2.03513	2.00916	2.11791	2.02839	1.9783	2.10542	2.06959	2.05512	2.16564	2.04981	2.03299	1.94821	1.99908	2.02364	2.0034	2.02637	2.02471	2.10561
PUT_163A_ZEA_MAYS_027181	1.61138	*	*	1.37811	1.52139	1.69245	1.66957	1.69643	*	1.86828	1.83846	1.60878	1.83285	1.76871	1.58513	2.00338	1.91452	1.61738	1.6481	1.69289	1.79559	1.94226	1.78278	1.90693	1.71779	*	1.99528	1.7838	1.74007	1.50143	1.61263	1.68892	1.87193	1.81037	1.7064	1.77913	1.705	1.88932	1.99864	1.96102	2.0449	1.95188	1.88273	1.99057	1.83942	1.88259	1.9338	1.67277	1.8083
PUT_163A_ZEA_MAYS_02764	1.55562	1.6007	2.02168	2.00913	1.3824	1.42531	1.43549	2.19575	2.0651	2.11972	1.66529	2.03912	2.20753	2.1032	2.16578	2.44275	2.11667	2.18645	2.16649	1.96596	2.13016	2.09881	1.61295	2.40731	2.03982	1.90783	*	2.29052	1.98465	2.23838	2.20809	2.32959	1.74023	1.92047	1.97428	2.11647	2.23321	2.26039	2.03121	2.19991	2.14996	2.07029	1.9843	1.68416	2.02603	2.25266	1.7406	1.55915	2.09605
PUT_163A_ZEA_MAYS_030026	2.05274	*	1.60006	1.95277	1.27286	*	1.23105	1.98409	1.81141	1.36531	*	1.7357	1.62067	*	1.72062	1.52907	1.3031	1.61555	1.3222	1.52597	1.87565	2.19891	1.33334	2.25194	1.66948	1.26496	2.26782	2.34548	1.55194	1.7574	2.15518	2.2508	1.21937	1.16963	1.17889	1.34346	1.7242	2.19025	2.35959	2.47883	2.37304	2.08367	2.37114	2.55461	2.422	2.46139	2.377	2.21091	2.34233
PUT_163A_ZEA_MAYS_030969	*	*	*	1.3102	*	1.99499	1.39855	*	1.36819	2.32331	2.15759	2.06886	2.43457	2.43343	2.60569	2.55523	2.59549	1.7082	1.54026	1.70265	2.50251	2.40193	2.49836	2.64594	2.01588	2.33034	2.46808	2.07889	2.22064	*	1.34609	1.80465	1.77351	1.6665	1.50846	1.60539	1.67638	1.97186	1.84477	2.32165	2.41163	2.33323	2.05314	2.35574	2.15717	2.1277	2.46257	2.5408	2.10945
PUT_163A_ZEA_MAYS_031241	1.15084	*	*	*	*	1.72566	*	*	*	1.6998	1.87011	1.91225	1.73905	1.97916	1.94705	2.02242	1.97838	1.9473	1.84125	1.9395	1.94721	1.52528	2.0306	1.97582	1.9051	2.0918	1.96251	1.61099	2.08928	1.79352	1.83675	2.00342	2.04181	2.19011	2.05922	2.12372	2.13036	2.07007	1.9531	1.91679	2.03372	1.91473	2.06442	1.92185	2.06425	1.98481	1.88075	1.51971	1.92509
PUT_163A_ZEA_MAYS_031449	2.02879	*	1.5345	1.79458	1.58466	1.86913	1.57533	1.55408	2.0171	2.10521	1.9788	1.8087	2.01298	2.00482	1.7485	2.03517	1.94001	1.8436	1.93237	2.04234	1.99039	1.95953	2.13015	1.96115	1.93696	1.96624	1.7946	2.03862	2.08667	1.81123	1.91639	1.915	2.04949	2.08306	2.08581	2.13759	2.06423	1.97204	1.73047	2.0864	1.99206	1.86237	1.84903	1.99838	1.94269	2.09813	2.03838	2.02044	2.01885
PUT_163A_ZEA_MAYS_032588	1.78857	1.96012	2.01638	2.01154	*	1.92828	1.69409	2.1243	2.02861	2.05555	1.97579	1.96859	1.93976	1.99729	1.97753	2.01148	1.93761	1.91292	2.0673	1.9992	1.91481	1.89715	1.98602	1.96499	1.90322	1.98644	1.83881	1.91479	1.99766	1.80644	1.97161	1.90213	2.07537	2.00046	2.01725	1.86564	2.0234	1.82348	1.7732	1.92017	1.77255	1.75214	1.69641	1.78885	1.92854	1.85705	1.93129	1.8953	1.91958
PUT_163A_ZEA_MAYS_03405	1.64155	1.40398	1.47505	1.47984	1.48231	1.47613	1.48591	*	1.46218	1.56586	1.4487	1.87037	1.75758	*	1.74902	1.71891	1.76262	1.38406	1.46011	1.57597	1.51896	1.62542	1.5324	1.56939	1.41001	1.65566	1.57926	1.32032	1.73468	1.5364	*	1.7212	1.78476	1.75661	1.59132	1.58389	1.42807	1.55993	1.73039	1.66087	1.68459	1.68292	1.70698	1.63202	1.67235	1.74704	1.75499	1.62363	1.83602
PUT_163A_ZEA_MAYS_034268	1.75432	*	*	2.59265	*	2.20674	1.39598	2.50063	2.62128	2.7168	2.27057	2.64298	2.64195	2.67193	2.60824	2.71048	2.57401	2.54122	1.79982	2.14994	2.62115	2.58827	2.57479	2.56538	2.43001	2.5981	2.44392	2.62025	2.74064	2.55603	2.48608	2.71878	2.85628	2.76233	2.69313	2.67228	2.66529	2.74885	2.61386	2.60193	2.62831	2.52561	2.65387	2.51182	2.59163	2.62948	2.75068	2.48831	2.73927
PUT_163A_ZEA_MAYS_034881	1.73565	*	1.94425	2.19959	*	1.88209	1.48038	2.15693	2.26106	1.96225	1.657	2.19022	2.21436	1.97797	2.18994	2.28348	2.13676	2.313	2.23608	2.16806	2.2114	2.31188	2.33687	2.31453	2.11114	2.23226	1.87566	2.26781	2.13359	2.23744	1.83039	2.11192	2.21619	2.43601	2.30588	2.1994	2.01957	2.00774	2.1212	2.13608	2.03637	2.07296	2.11507	2.22303	2.29045	2.15317	2.30831	2.08799	2.06902
PUT_163A_ZEA_MAYS_03678	1.10275	*	*	1.22098	*	1.62218	*	*	*	*	1.84302	2.04266	1.71224	2.19844	2.37621	2.24309	2.30723	2.01655	2.18357	2.0699	2.28016	1.46255	2.30358	2.25972	2.24511	2.38713	2.32285	1.73451	2.36926	2.04235	2.00753	2.16452	2.30849	2.38085	2.43216	2.44945	2.40357	2.35068	2.24807	2.21012	2.29453	1.94088	2.03093	2.04074	2.08646	2.10459	1.93126	1.56207	2.15308
PUT_163A_ZEA_MAYS_037210	2.04344	*	1.6578	1.77891	1.52606	1.89699	1.86799	1.87671	1.80887	2.20145	1.9322	1.93944	2.01903	1.66677	2.02206	2.15755	1.92009	2.02846	2.03488	2.15364	1.92495	2.13403	2.07773	2.19305	1.76979	2.01812	1.28206	1.80264	2.08414	1.99762	2.08822	2.11742	2.01752	1.94323	1.81515	1.89596	1.92074	2.02219	2.07279	2.02491	2.32546	2.10238	1.96792	2.08589	2.10798	2.14628	2.08305	1.81448	2.04504
PUT_163A_ZEA_MAYS_038398	2.4977	2.55985	1.4094	2.08515	1.56041	2.61165	2.39796	1.86112	1.98948	2.75229	2.69493	2.26674	2.75953	2.73618	2.52119	2.71928	2.65551	2.47283	2.59179	2.60517	2.81899	2.6063	2.61627	2.7241	2.04634	2.82101	2.4995	2.67035	2.61537	2.59698	2.07397	2.11878	2.66795	2.57517	2.59819	2.5649	2.63821	2.66846	2.49262	2.62001	2.66972	2.6568	2.43632	2.71681	2.5074	2.54404	2.65836	2.67686	2.4579
PUT_163A_ZEA_MAYS_039729	2.2478	2.02818	2.38742	2.24711	1.80403	2.40116	2.03052	2.20287	2.27082	2.37406	2.3644	2.26115	2.3993	2.34559	2.32723	2.40938	2.40941	2.35573	2.35599	2.40322	2.28963	2.34337	2.40947	2.34276	2.43853	2.45184	2.3646	2.56448	2.49672	2.28406	2.24374	2.29327	2.34658	2.42481	2.41966	2.39628	2.36603	2.09714	2.3562	2.42973	2.37117	2.18024	2.29404	2.34982	2.31538	2.38226	2.31149	2.20755	2.30661
PUT_163A_ZEA_MAYS_040097	1.66794	*	1.72223	1.63248	1.53874	1.46743	1.68584	1.61017	1.6115	1.6771	1.71039	1.6277	1.67497	1.68879	1.5625	1.59777	1.66336	1.59607	1.67933	1.72606	1.58724	1.67155	1.72183	1.66197	1.61626	1.61489	1.60626	1.63247	1.63359	1.55706	1.59689	1.69253	1.70219	1.67961	1.7218	1.65636	1.66149	1.68438	1.6679	1.68164	1.63709	1.52116	1.65227	1.68529	1.73883	1.72332	1.69824	1.70157	1.69865
PUT_163A_ZEA_MAYS_04362	1.94323	1.49644	1.69195	1.88582	1.56266	1.97619	1.77669	2.01526	1.90113	1.97009	1.95946	1.99325	1.89014	1.97203	1.90805	1.94952	1.92807	1.92781	1.86347	1.9653	1.91265	1.82792	1.97118	1.90862	1.89809	*	1.78356	1.91466	1.64681	1.81706	1.90457	2.03785	1.92094	1.78614	1.52365	*	1.57824	1.91238	1.84328	1.94384	2.04923	1.88724	1.74362	1.89655	1.98698	1.96199	1.90648	1.96177	1.93603
PUT_163A_ZEA_MAYS_044120	2.39622	1.73783	1.65987	2.30995	1.76064	2.89356	1.9673	1.86328	2.94419	2.92942	2.74263	2.94298	2.95269	2.93542	2.9113	3.16731	2.96448	2.81517	2.5897	2.3944	2.59008	2.90567	2.61818	2.7825	2.92789	2.97119	2.90257	2.99511	2.48477	3.01701	2.67911	2.1587	2.96982	2.81211	2.54158	2.19127	2.07753	2.26188	2.96777	2.67662	2.94998	2.66489	2.84973	2.95077	2.78775	2.91202	3.01775	2.80489	2.77547
PUT_163A_ZEA_MAYS_044412	2.46161	1.25421	1.47197	1.57184	1.29593	1.55159	1.48479	2.14502	1.48152	2.07584	1.73301	1.7936	1.67668	1.82	1.97115	2.17859	2.1023	2.21418	1.26847	1.25514	1.42973	2.11923	1.45682	2.27895	2.37053	2.16863	1.65975	2.31187	1.35469	2.33872	2.04212	1.47034	2.25461	2.32786	2.02805	1.85517	1.69789	2.19921	2.51754	2.24781	2.42464	2.54802	2.21906	2.42052	2.45348	2.73873	2.46547	2.40879	2.60365
PUT_163A_ZEA_MAYS_044636	1.85515	*	1.73767	1.82797	*	1.50498	*	1.58557	1.89133	*	*	1.95653	1.90896	1.65001	1.89354	1.8878	1.87636	1.83201	1.92036	1.88645	1.85126	1.84151	1.96039	1.99138	1.90935	*	*	1.92601	1.79634	1.6674	1.82669	1.83818	1.61244	1.49627	1.41354	1.48507	1.66562	1.6263	1.43026	1.81322	1.74011	1.67656	1.80915	1.72537	1.71935	1.79632	1.78917	1.61435	1.53188
PUT_163A_ZEA_MAYS_045552	1.83006	1.1325	1.26084	1.56401	1.12892	1.20383	1.14598	1.31533	1.56034	1.16645	*	1.81753	1.20888	*	2.12738	1.14883	1.10513	1.87225	1.75463	1.57787	1.42721	1.31537	2.04756	1.40383	2.09866	1.2618	1.78798	2.10357	1.97874	1.82695	2.11449	2.22719	1.34864	1.50197	1.58862	1.78037	1.90002	2.24384	2.31036	1.86004	1.5569	1.60179	1.35055	1.38141	1.3226	1.24576	1.3195	2.05102	1.27869
PUT_163A_ZEA_MAYS_048390	2.28387	*	*	2.12544	*	2.09371	*	*	1.72244	2.18003	2.11588	2.20798	2.27458	2.27586	2.30272	2.21808	2.17215	2.27301	2.31025	2.38859	2.2589	1.96934	2.22497	2.30301	2.13001	2.24819	2.24367	1.57849	2.30276	2.13361	1.96489	1.53647	2.11926	2.18186	2.29972	2.17107	2.28444	2.2316	2.29765	2.29521	2.31233	2.24723	2.21617	2.18553	2.19411	2.31504	2.40025	2.31798	2.17495
PUT_163A_ZEA_MAYS_048671	2.13168	1.19061	1.65566	2.03338	1.72688	2.01041	1.76588	2.07988	2.17854	2.13449	1.98172	2.15527	2.09858	1.95409	2.01631	2.08756	2.14872	2.34582	2.19835	1.99844	2.13815	2.34547	2.06586	2.24542	2.10909	2.2166	2.14511	2.27511	1.64638	2.12484	1.69739	1.68626	2.15746	2.00557	1.91862	1.78068	1.79677	2.11585	2.45011	2.27235	2.12688	2.11037	2.27878	2.49185	2.16975	2.2183	2.27811	2.04848	2.09924
PUT_163A_ZEA_MAYS_049130	1.89059	1.67919	1.65675	1.99181	1.33673	*	1.2918	2.07012	1.88069	*	*	1.97475	1.45836	*	2.06105	1.6862	*	2.0342	*	*	*	1.29854	1.18932	1.51002	2.15349	1.32958	1.89891	1.93217	1.53119	1.93763	1.35559	1.47096	1.81749	1.88394	1.73058	1.57196	1.55284	1.5963	1.31364	1.79188	1.72717	1.7224	1.91706	1.96916	1.88014	1.81265	2.16619	2.04983	1.72116
PUT_163A_ZEA_MAYS_053571	2.31916	*	1.52214	2.08815	1.28331	1.78397	1.44532	2.13867	1.96206	2.15425	2.0633	2.28189	2.31386	2.04633	2.38413	2.38866	2.40449	2.35892	2.28917	2.38447	2.36257	2.34326	2.45791	2.34556	2.30323	2.21386	2.28162	2.40188	2.04604	2.3099	2.21468	2.2934	2.1045	2.19841	2.33129	2.33813	2.32636	2.39026	2.40888	2.44326	2.24723	2.3222	2.26197	2.30588	2.34149	2.3733	2.38018	2.36537	2.34702
PUT_163A_ZEA_MAYS_054832	1.49139	1.31807	1.83027	2.2142	1.19582	1.3438	*	2.19357	2.13455	2.08014	1.29269	2.05826	2.03312	1.38406	2.09897	2.24371	2.12898	2.03406	2.09526	2.05618	1.8715	2.19461	2.16476	2.08564	2.05219	2.18069	2.02172	2.10161	2.13854	2.0068	1.99283	2.18473	2.32836	2.24159	2.26808	2.0807	2.09774	2.22135	2.08779	2.05141	2.0664	1.92669	2.07555	1.27736	2.00967	2.07084	1.23835	1.85875	1.72149
PUT_163A_ZEA_MAYS_055300	1.65444	1.65008	1.84249	1.97697	*	1.8982	*	1.78856	1.99223	2.02496	2.12858	2.0914	2.07838	2.08679	2.0223	2.05055	2.10726	1.98323	2.02327	2.09513	1.96363	1.99922	1.94103	1.96916	1.9271	2.03581	1.95282	2.12534	2.10343	2.01068	2.06759	2.10204	2.05643	2.18312	2.04741	2.01416	2.02565	2.0269	2.03879	2.08003	2.13952	2.09811	2.04647	1.99173	2.07121	2.07445	1.99831	2.05161	2.00016
PUT_163A_ZEA_MAYS_05772	1.38422	1.31074	1.35217	1.78315	*	*	*	1.81565	1.90633	*	*	2.19784	2.57317	*	2.5851	2.59487	2.65479	2.21326	1.36004	1.62548	2.66963	2.47965	1.53003	2.56788	2.45605	2.78263	2.49313	2.18251	1.84963	2.36268	1.35218	1.22593	2.0616	2.14088	2.10878	1.79808	1.75856	1.81878	2.39914	1.45667	2.30898	1.65155	1.74549	2.52367	1.4077	1.76643	2.32471	1.82582	1.32237
PUT_163A_ZEA_MAYS_0580	1.61556	1.36608	1.33771	1.43521	1.54706	1.64134	1.66265	1.54285	1.87376	1.6291	1.69648	1.49343	1.7723	1.63277	1.46636	1.68304	1.45901	1.89491	1.82085	1.80027	1.75038	2.02848	1.94956	1.91341	1.72624	1.91331	1.93397	1.87209	1.73802	2.11251	1.34597	2.0504	*	2.00632	1.91927	1.60839	1.63731	1.78541	1.89907	2.02284	1.70065	1.53022	2.04709	2.16261	1.80617	1.76851	1.85674	1.78112	1.77639
PUT_163A_ZEA_MAYS_058188	2.16629	1.1836	1.36807	1.37474	*	1.41762	1.44574	1.72974	1.37556	1.84299	1.43565	1.4807	1.50532	1.4484	1.54941	1.71667	1.86972	1.89152	1.18052	1.16014	1.37877	1.9797	1.1821	1.96447	1.91593	1.97695	1.26903	1.9149	*	2.00306	1.43166	1.29487	2.05973	1.90186	1.75365	1.4647	1.42796	1.66945	2.05929	2.06336	1.96432	1.84016	2.0811	2.09808	2.01371	2.14563	2.15402	2.06269	2.09533
PUT_163A_ZEA_MAYS_058189	2.64318	1.2521	1.4635	1.47419	1.1689	1.34992	1.50506	1.87547	1.39658	2.22025	1.43393	1.63122	1.74183	1.56214	1.94725	2.08396	2.72765	2.31897	*	1.19221	1.47572	2.79264	1.20207	2.69225	2.75488	2.82466	*	2.44075	1.19868	2.70837	1.43839	1.21001	2.51826	2.16928	1.72251	*	1.48456	1.99084	2.83251	2.54815	2.63553	2.49632	2.68022	2.80067	2.60884	2.84249	2.84647	2.8582	2.74643
PUT_163A_ZEA_MAYS_05825	1.2893	1.82782	1.5057	1.48347	1.38824	1.45591	1.55192	*	1.48795	1.79705	1.66374	2.05094	1.95517	1.60335	2.55305	1.86853	2.50285	1.98492	1.43239	1.3414	*	2.52447	1.65495	2.43227	1.98337	1.97295	2.46339	1.40882	*	1.40425	*	*	1.81733	1.76192	1.93761	2.01273	2.29585	2.33429	2.47631	2.56243	2.51286	2.50616	2.47951	1.79064	2.5746	2.55453	1.88629	2.56845	2.42492
PUT_163A_ZEA_MAYS_059281	1.63261	*	*	1.90864	*	*	*	2.01609	2.10022	*	1.27497	2.03058	2.05586	*	2.13307	1.94548	1.75204	1.82008	1.96655	2.18291	2.04907	1.7558	2.12945	1.84831	2.02866	1.69659	1.91485	2.11376	2.11224	1.75739	2.03424	2.1935	1.66937	1.82477	1.97227	2.06003	2.08107	2.01901	1.98335	2.12037	1.95664	2.02508	1.97705	1.79693	1.9291	1.82124	1.85717	2.06208	1.78435
PUT_163A_ZEA_MAYS_06263:1-1727	1.50263	1.47267	1.79189	2.29229	1.32817	1.19362	1.27779	1.41813	1.63322	*	1.33143	2.39488	2.31978	1.18937	2.23115	2.24161	2.40595	1.2539	*	1.2725	1.78323	2.48052	2.07762	2.60996	1.42819	2.55387	2.46043	1.87069	1.95268	1.3343	1.37449	1.53051	2.39739	2.15361	2.07798	1.90991	2.27682	2.32003	1.87377	2.11332	2.20035	2.13824	2.37881	1.7784	1.82025	1.79827	1.84178	2.27864	1.6357
PUT_163A_ZEA_MAYS_063745	1.33293	*	1.16095	1.08392	1.36145	1.53263	1.4908	1.13392	*	1.73908	1.49793	1.16609	1.4145	1.37787	*	1.66016	1.71746	1.2845	1.55252	1.79677	1.45705	2.13963	1.42505	2.05216	1.29721	1.60178	*	1.24462	1.61665	1.32837	1.37139	1.61389	1.41051	1.38993	1.2619	1.25339	1.25243	1.34653	1.99443	1.53193	1.85114	1.66704	2.08406	2.08118	1.65009	1.95698	2.06402	1.51613	1.75309
PUT_163A_ZEA_MAYS_063746	1.80263	1.33551	1.63972	1.50127	1.73149	1.73106	1.72446	1.54682	1.51602	1.7683	1.72617	1.42963	1.6333	1.70087	1.41152	1.92162	1.68244	1.70636	1.81846	1.92666	1.83576	1.88183	1.80954	1.903	1.66662	1.79326	1.5663	1.7587	1.84259	1.78303	1.77218	1.99	1.67315	1.87194	1.75796	1.84919	1.84242	1.82924	1.80818	1.74985	1.88002	1.91048	1.76905	1.87244	1.97476	1.87876	1.87736	1.87993	1.91451
PUT_163A_ZEA_MAYS_064	2.08431	1.63405	2.1994	2.25365	*	*	*	2.10894	2.17632	2.17897	*	2.13887	1.91074	1.66448	2.20512	1.78164	1.93044	2.06564	2.19535	2.28516	1.49377	1.99837	2.13056	2.17231	2.17068	2.14216	2.0921	2.04431	1.85808	1.98086	1.95379	2.19064	2.11445	2.20616	2.09739	2.21863	2.1683	2.15911	2.20365	2.08565	2.0489	2.09326	2.01443	2.26931	2.20268	2.17153	2.2035	2.11719	2.23405
PUT_163A_ZEA_MAYS_0669	2.18923	2.10866	2.20071	2.03232	2.19081	2.36641	2.30678	2.25053	2.28463	2.26996	2.33531	2.03972	2.16993	2.29793	2.03028	2.3452	2.13466	2.19148	2.16795	2.31679	1.98229	1.98253	2.37063	2.13737	2.18832	2.10704	2.07746	2.17828	2.20468	1.91	2.2525	2.6314	2.26103	2.23669	2.2804	2.26342	2.25431	2.1953	2.24323	2.30051	2.34176	2.32231	2.13542	2.45066	2.34359	2.16903	2.13502	2.03797	2.20641
PUT_163A_ZEA_MAYS_069170	1.50072	*	1.60398	1.68264	1.59628	1.58057	1.60126	1.57321	1.61931	1.63605	1.43031	1.60718	1.62261	1.54176	1.6337	1.66736	1.61671	1.57459	1.64083	1.7055	1.57791	1.63888	1.69497	1.58909	1.62751	1.6481	1.64755	1.62195	1.61348	1.64512	1.59813	1.62371	1.61597	1.63376	1.62987	1.68636	1.57399	1.60379	1.58711	1.62942	1.57427	1.54412	1.54459	1.5575	1.65848	1.62068	1.55105	1.6028	1.56368
PUT_163A_ZEA_MAYS_07016	2.26315	*	*	1.17339	1.23052	1.7399	1.73701	1.14377	*	1.81993	1.8068	1.91729	*	1.38006	1.86042	1.33949	2.65033	2.24185	1.87857	1.59967	1.25047	2.39672	1.36261	2.54699	1.90758	1.3407	*	1.83557	1.39725	1.71601	*	1.20478	1.27397	1.21923	1.23044	1.20164	1.30506	1.83905	2.05899	1.98738	2.47743	1.81711	2.24295	2.12845	2.11825	2.31842	2.40058	2.251	2.02402
PUT_163A_ZEA_MAYS_072783:1-1331	1.70451	*	1.51279	1.68475	1.48067	1.66959	1.55042	1.75753	1.62493	1.72872	1.69107	1.67403	1.66272	1.70784	1.66719	1.71286	1.62845	1.76931	1.735	1.73764	1.69851	1.73318	1.72683	1.76849	1.71639	1.68756	1.69948	1.51969	1.72349	1.7278	1.82988	1.81012	1.76521	1.69453	1.68921	1.64198	1.58825	1.72769	1.80595	1.76491	1.79317	1.72813	1.73814	1.76241	1.74901	1.73019	1.70879	1.66642	1.80238
PUT_163A_ZEA_MAYS_079404	1.5577	*	*	1.90788	*	1.74493	1.69965	1.96891	1.91253	1.90388	1.92104	1.95329	1.97865	1.9212	2.00159	1.89384	1.96219	1.83564	1.90691	1.98685	1.92613	1.88631	1.94291	1.84139	1.9082	1.98153	1.8941	1.9083	1.92547	1.79747	1.70232	1.88428	1.96244	1.92044	1.90117	1.8725	2.01637	1.87011	1.78336	1.94116	1.90644	1.75935	1.90314	1.91415	1.85444	1.82858	1.9584	1.9322	1.93108
PUT_163A_ZEA_MAYS_080700	2.16356	1.93995	1.8917	2.02498	1.45242	1.94076	1.89104	2.00604	2.24982	1.96158	1.83876	2.0245	2.00857	1.88192	2.00965	2.11345	1.964	2.13522	2.04575	2.11047	1.96227	2.05059	2.10764	2.04308	2.01047	2.05465	1.90417	2.02756	2.09589	1.93709	1.93857	2.03979	2.09465	2.20136	2.20791	2.23812	2.14075	2.04482	1.99452	2.12165	2.01443	2.10914	1.95625	2.0566	2.22303	2.20651	2.08086	1.9844	2.08082
PUT_163A_ZEA_MAYS_082797	1.41688	*	1.67576	1.7068	*	*	*	1.62513	1.64556	1.58309	1.66248	1.71	*	1.69625	1.74197	1.52747	1.69337	1.72573	1.69588	1.69139	1.61291	1.68558	1.78112	1.60032	1.65099	*	*	*	1.7792	1.61578	1.65439	1.77251	1.66093	1.77664	1.81102	1.79666	1.59407	1.71376	1.65632	1.73153	1.75031	1.72034	1.63736	1.68561	1.72896	1.77829	1.60256	1.70008	1.66369
PUT_163A_ZEA_MAYS_084900	1.71517	1.36662	1.83712	1.81403	*	1.90098	1.85366	1.90233	1.89894	1.96031	1.91199	1.86852	1.94115	1.87748	1.85161	1.9061	1.93461	1.73257	1.7071	1.69484	1.90939	1.93027	1.77563	1.86606	1.79064	1.80442	1.77589	1.82888	1.71822	1.66048	1.68045	1.48034	1.80564	1.75449	1.7207	1.79385	1.8537	1.85176	1.72246	1.88122	1.85833	1.80319	1.69027	1.80236	1.77806	1.80416	1.76205	1.90197	1.77146
PUT_163A_ZEA_MAYS_085767	*	1.92871	1.97925	1.90656	2.00555	1.9423	*	1.90887	1.90596	*	1.97781	1.87135	*	*	1.91477	2.02923	1.94025	2.00219	1.93352	1.92158	1.95658	2.03476	1.97284	2.00762	1.90995	*	1.95403	2.02476	*	1.87292	1.7736	1.85101	2.03824	1.95248	1.94587	1.9238	1.95862	1.9089	1.96742	1.99862	1.94042	1.87704	1.80827	1.94844	1.95601	1.79353	1.91661	1.87773	1.87364
PUT_163A_ZEA_MAYS_087385	*	1.45285	1.55988	1.88912	1.38191	1.83215	1.68325	1.88846	1.89519	2.06014	1.69782	1.75073	1.77815	*	1.92862	1.84217	2.11993	1.48454	1.72824	1.7864	1.49553	1.85535	*	1.78929	1.80328	1.96305	1.60693	1.8838	*	1.69292	1.87685	1.64451	1.95592	1.96061	1.76774	1.8919	2.0061	2.07672	1.82821	2.11284	1.95669	1.89151	1.81604	1.84856	1.90216	1.90531	1.82684	1.7048	1.92152
PUT_163A_ZEA_MAYS_091220	1.67011	*	1.73934	1.89327	1.51475	1.97348	1.81566	1.94389	1.90989	1.91087	1.96913	1.92724	1.94271	1.9692	1.90495	2.01117	1.94158	1.9146	2.00237	1.99223	1.98036	1.97946	1.87469	1.94722	1.91703	1.97447	1.81198	*	1.99285	1.83901	1.80347	1.93929	1.92016	1.76061	1.92446	1.7497	1.60452	1.63184	1.60726	1.74819	1.72112	1.77038	1.86862	1.696	1.73805	1.87984	1.72172	1.92041	1.8099
PUT_163A_ZEA_MAYS_09266	2.14447	*	*	1.49239	*	*	*	*	1.80831	1.65515	*	1.93506	1.98118	*	1.84964	2.11465	2.07125	1.92428	1.95962	1.95175	1.91129	2.00849	1.93355	1.97816	1.78093	1.90243	1.90467	1.98447	1.94579	2.00268	1.71144	1.88932	1.90559	1.90883	1.99545	1.97692	1.87731	1.98198	2.11267	1.97634	2.12506	1.9973	1.99127	2.01647	1.95905	2.21171	2.05035	2.05671	2.1722
PUT_163A_ZEA_MAYS_104254:1-1371	1.90396	1.25441	1.55611	1.81796	1.40553	1.48811	1.34261	1.95863	1.92974	1.52069	1.33359	1.94768	1.73076	*	1.94738	1.95539	1.38134	1.99726	1.84933	1.86757	1.86439	1.96114	1.40161	1.85341	1.99144	1.47111	1.93398	1.97613	1.80149	1.99662	1.95926	1.87161	1.40801	1.35724	1.39189	1.48997	1.63092	2.10633	2.11132	2.05748	2.03466	2.12331	2.11382	1.98797	2.0744	2.02539	1.94013	1.95748	2.07024
PUT_163A_ZEA_MAYS_108789	*	1.15811	1.39167	2.13747	1.16978	1.32123	1.34435	1.45725	2.09473	1.96161	1.46811	2.12391	2.23178	1.45249	2.15714	2.0556	2.17228	1.41993	1.97716	2.09542	2.23021	2.23388	1.8602	2.11812	1.48803	2.20886	2.06068	1.83052	2.06038	1.34411	1.53407	1.35995	2.08254	1.84	1.65821	1.60694	1.79547	1.88568	1.65807	2.10248	2.19888	1.95036	1.97987	1.35322	1.98721	2.0535	1.25673	2.1346	1.89826
PUT_163A_ZEA_MAYS_1098203409	*	*	*	*	1.19588	2.16854	1.85932	*	1.54587	2.13505	2.01557	1.52503	2.12504	2.12234	1.69672	2.1878	2.09611	1.37651	1.91702	2.01746	1.97483	2.09967	2.21522	2.0877	1.30632	2.10072	2.00986	2.00558	2.01094	*	2.02471	2.06976	2.14231	2.11362	2.21306	2.06527	2.17333	1.88506	1.81236	1.75514	1.69446	1.60546	1.73978	2.03986	1.73965	1.54921	2.12796	1.98411	1.55255
PUT_163A_ZEA_MAYS_128524	1.32968	*	1.63028	1.63539	*	1.64649	1.43927	1.68679	1.80275	1.69065	*	1.64459	1.63591	1.54985	1.52348	1.6854	1.49756	1.77026	1.73096	1.76384	1.76832	1.74896	1.86288	1.7201	1.67496	1.69709	1.51626	1.69734	1.65857	1.68493	1.65174	1.80032	1.84405	1.774	1.8408	1.77173	1.72592	1.68895	1.57163	1.64401	1.52047	1.53169	1.46538	1.65065	1.61089	1.57357	1.64109	1.52519	1.60784
PUT_163A_ZEA_MAYS_14604	1.80701	*	1.78338	1.97409	1.80337	2.1135	1.98061	1.92074	2.04056	2.13807	2.20306	1.92294	2.11459	2.13267	2.11915	2.15226	2.10984	1.86282	2.08801	2.04852	1.9641	1.95042	2.08078	1.91331	1.94478	2.15441	1.99681	2.15537	1.8974	2.08114	1.82461	1.75448	2.04848	1.98545	1.75831	1.94295	1.96367	2.08973	1.93002	2.07683	1.98244	1.91533	1.8747	1.99512	1.95262	2.00377	2.07714	1.95728	1.97649
PUT_163A_ZEA_MAYS_15081:1-460	1.56348	1.26189	1.25509	1.25191	*	1.28123	*	1.24605	1.16185	1.4178	1.38153	1.20482	1.30751	1.24711	1.31856	1.48438	1.33813	1.3506	*	1.25549	1.34895	1.46712	1.34158	*	1.35997	1.3984	*	*	1.32173	1.32417	1.27784	1.21989	1.47176	1.44114	1.39295	1.37283	1.30753	1.41806	1.61433	1.43104	1.5102	1.48551	1.51888	1.43564	1.41316	1.43275	1.38214	1.34602	1.46938
PUT_163A_ZEA_MAYS_153127	2.49263	1.2979	1.62659	2.56741	1.37753	2.20237	1.56748	2.56436	1.97766	2.17451	1.95831	1.96497	1.32305	*	1.84987	1.39919	2.67721	2.49279	1.87076	1.85198	1.2101	2.6728	2.44486	2.71063	2.56185	2.66599	2.73138	2.01599	1.89166	2.5284	2.64684	2.62857	2.56346	2.5268	2.2884	2.37796	2.55844	2.7077	2.5641	2.57036	2.66358	2.52162	2.68775	2.50724	2.62379	2.62308	2.63028	2.68709	2.49466
PUT_163A_ZEA_MAYS_154797	1.11398	*	*	1.27116	*	1.58141	*	*	*	*	1.74202	1.91443	1.59534	2.12642	2.36196	2.26904	2.32351	1.96502	1.98593	2.12015	1.96178	*	2.31719	2.06212	2.05152	2.20706	2.08342	1.51382	2.30095	1.94551	1.94193	1.916	2.13281	2.418	2.31947	2.51696	2.14222	2.07983	1.95199	2.02322	2.25909	1.73048	2.04438	1.74382	2.00409	2.02032	1.95985	1.37651	1.96718
PUT_163A_ZEA_MAYS_155951	1.6803	1.22164	1.6281	1.9256	1.38802	1.66602	*	1.91737	2.03071	1.86826	1.71208	1.93843	2.0569	1.75607	1.96856	2.0267	2.03984	1.90094	1.9112	1.97593	1.8501	1.94466	1.97595	1.92091	2.09025	2.02502	1.94224	1.96634	2.08132	2.06845	1.88516	2.00089	1.98025	2.00138	2.05986	1.99235	1.83329	1.98765	2.05547	1.96135	2.03289	1.88713	1.99823	1.44577	2.01529	2.12458	1.4645	2.10681	1.93292
PUT_163A_ZEA_MAYS_158956	2.05991	1.54725	1.49208	2.05073	1.47111	1.72364	1.70266	1.39212	2.10043	1.99093	1.82418	2.03762	2.0717	1.98578	2.12898	2.08278	2.06058	1.91854	2.07415	2.11103	1.94979	1.9113	2.1268	1.89848	1.97975	2.0499	1.8685	1.96462	2.05933	1.79968	1.67572	1.84336	2.03905	2.19987	2.06444	2.00101	2.0669	2.08287	2.02788	1.98665	2.04935	1.94639	1.99921	2.04579	2.02924	2.05249	2.01662	2.01417	2.13477
PUT_163A_ZEA_MAYS_1753203408	1.54057	1.22765	1.24533	1.17882	1.39773	1.59167	1.5346	1.17964	1.33341	1.68088	1.47374	1.28031	1.65336	1.75379	1.19064	2.02395	1.76334	1.23178	*	1.21429	1.6588	1.6838	1.95382	1.69065	1.14617	1.90528	1.50518	1.15404	1.38724	1.20755	1.19913	1.23339	2.09216	2.10003	2.36535	1.9968	1.97141	1.84864	2.072	1.73586	1.93658	*	1.78094	2.0303	2.13671	1.89362	1.91073	1.79828	1.99684
PUT_163A_ZEA_MAYS_178203413	1.82068	1.95018	2.10472	2.11	*	1.52979	1.75048	2.14666	2.10471	2.03607	*	2.06271	2.17709	1.9626	2.14066	2.07876	2.18266	2.03682	2.12934	2.03262	2.15512	2.16792	2.10739	2.06701	2.11081	2.07017	1.99163	2.17778	2.10638	1.90132	1.97899	2.03049	2.02877	1.8853	1.92236	1.78356	1.91958	1.94975	2.00161	1.99826	2.10703	1.90702	1.99938	1.82963	2.08017	2.01693	1.98823	2.12828	1.96424
PUT_163A_ZEA_MAYS_181465	2.00542	1.35583	*	1.9359	1.30705	2.20124	1.78092	*	1.80754	2.15916	2.15477	1.54251	2.18201	2.1998	2.17142	2.17066	2.23627	1.59033	1.77374	1.82478	2.12736	2.11822	2.14441	2.19517	1.50383	2.25228	2.04113	2.19056	2.15488	1.48237	1.64409	2.09397	2.16525	2.11644	2.14833	2.21613	2.22041	2.1801	2.12527	2.14693	2.12375	2.16783	1.91188	2.10176	2.05274	2.13881	2.19316	2.11921	2.07069
PUT_163A_ZEA_MAYS_189212	2.58528	1.68223	*	1.13728	1.21629	1.4734	1.46453	1.22638	1.47545	1.5143	1.78932	1.66773	2.11423	1.76786	1.97155	2.08185	2.08534	1.53355	1.9107	2.27186	2.08449	1.75238	2.30219	2.29683	1.31116	2.23951	2.03155	1.66085	2.13966	1.47264	1.91459	2.40218	2.30176	2.25595	2.41647	2.33722	2.33422	2.29339	2.11459	2.21055	2.22872	1.9856	2.17791	2.17791	2.3669	2.20521	2.20545	2.2784	2.2962
PUT_163A_ZEA_MAYS_197335	1.50195	*	1.585	2.13283	*	1.623	1.28384	1.81678	2.20463	1.59959	1.35309	2.19991	2.28203	1.6499	2.06451	2.24423	1.77617	2.34819	2.04941	2.22123	2.27942	2.01596	2.31394	2.20407	2.24286	2.21217	*	2.37875	1.82227	2.07714	1.42566	1.51566	2.19404	2.36496	2.27558	2.07762	1.92863	2.00032	2.11797	2.17181	1.84061	1.90375	2.02562	2.3267	1.94015	2.00058	2.21493	1.94622	2.02662
PUT_163A_ZEA_MAYS_20298:1-704	1.64128	1.66677	1.88829	1.90821	1.66113	1.74386	1.61191	1.93349	1.9585	1.77714	1.70982	1.90598	1.94225	1.72549	1.96409	1.94899	1.982	1.83082	1.92849	1.92767	1.90652	1.92965	1.94874	1.89291	1.86491	1.93275	1.87809	1.91752	1.91131	1.8942	1.5129	1.80939	1.91746	1.96188	1.82975	1.88005	1.94981	1.95153	1.91143	1.91655	1.86562	1.70243	1.87444	1.86789	1.93689	1.85065	1.84124	1.85791	1.82602
PUT_163A_ZEA_MAYS_227203408	1.97334	1.65541	1.88965	2.51047	*	1.22915	*	1.88126	2.17633	2.67851	*	2.43819	2.65068	*	2.69178	2.44615	2.64379	2.50627	2.66293	2.6685	2.58393	2.5202	2.51409	2.6033	2.57531	2.66085	2.57648	2.57425	2.41238	2.32422	2.41294	2.50723	2.60303	2.53829	2.5235	2.46161	2.68738	2.57375	2.36225	2.52407	2.56583	2.2255	2.56442	2.39331	2.45051	2.50236	2.59123	2.51194	2.50498
PUT_163A_ZEA_MAYS_2378203413:1-626	1.80374	1.35235	1.36513	1.31368	*	1.41619	1.28154	1.34917	*	1.69259	1.55916	1.28249	1.48156	*	1.44874	1.58876	1.69858	1.52229	*	1.27738	1.52014	1.77722	1.30028	1.69441	1.48884	1.62222	*	*	1.36415	1.42818	1.30764	1.27845	1.68063	1.60587	1.53825	1.42858	1.46364	1.48875	1.7403	1.54353	1.7612	1.54407	1.64939	1.5608	1.65641	1.6439	1.48388	1.4472	1.58025
PUT_163A_ZEA_MAYS_30078	1.52969	*	*	1.43319	*	*	*	1.52378	1.40103	*	1.64121	1.60111	1.66585	1.68758	1.6192	*	1.62691	1.4725	1.56674	1.59324	1.33078	*	1.6114	1.3125	1.53884	1.59775	1.54498	1.44908	1.58061	1.51081	1.50972	1.5795	1.57216	1.57355	1.58941	1.4322	1.48704	1.64181	1.6282	1.65663	1.60505	1.6259	1.60517	1.51794	1.64952	1.60753	1.52334	1.55101	1.49554
PUT_163A_ZEA_MAYS_3381	*	*	*	1.22712	1.27997	2.01355	1.79297	*	1.59907	2.04589	2.03494	1.49293	1.92959	2.06815	1.64603	2.10803	1.92692	1.51391	1.82307	1.90254	1.69301	1.78333	1.94746	1.80579	1.48565	1.90185	1.80494	1.92259	1.9248	*	1.91395	2.00268	2.04764	1.93011	2.14848	1.89828	2.00164	1.95259	1.8255	1.76513	1.68904	1.70406	1.86666	1.82203	1.73005	1.53503	1.86703	1.78146	1.52178
PUT_163A_ZEA_MAYS_34867	1.99011	1.6849	2.06563	2.12712	*	1.41575	*	2.13766	1.97199	2.04469	1.99215	2.12075	2.19078	2.05984	2.16212	2.12205	1.99001	2.28422	2.31673	2.21781	2.23314	2.38607	2.08843	2.21076	2.12912	1.97097	1.76905	2.35559	2.00454	2.30827	2.13704	2.28743	2.03418	2.01418	1.85706	2.08833	2.25556	1.97677	2.3046	2.13207	1.96519	2.0527	2.19011	2.02633	1.9592	1.89948	2.0223	1.94345	2.10275
PUT_163A_ZEA_MAYS_40171	2.20678	*	*	1.24548	*	1.19652	*	*	1.4836	1.71606	1.65153	2.21525	2.07971	2.28798	2.30789	2.42688	2.33339	2.23958	2.26785	2.5029	2.31389	1.80191	1.81371	2.23616	2.09604	2.14892	2.21636	2.40362	2.22926	2.17769	2.10051	2.19308	2.0294	1.79176	1.88158	2.07984	2.29004	2.3717	2.17637	2.30577	2.54587	2.11095	2.12551	2.16441	2.36996	2.43043	2.04466	2.40131	2.27814
PUT_163A_ZEA_MAYS_49303	1.23592	*	*	1.19777	*	1.32031	1.22472	1.17053	1.3512	1.54318	1.53717	1.85547	1.34112	1.64425	1.69469	1.35202	1.91297	1.78635	1.48626	1.44183	1.55251	1.51415	1.42263	1.60714	1.82122	1.64408	1.46897	1.35174	1.65629	1.85311	2.00448	1.32339	1.44142	1.37837	1.1848	*	*	1.37326	1.35592	1.54174	1.43866	1.67953	1.39317	1.85895	1.51636	1.41619	1.74138	2.02715	1.42895
PUT_163A_ZEA_MAYS_573203411	1.99185	1.19698	1.35854	1.69231	1.16173	1.23388	*	1.49748	1.72016	1.17785	*	1.91498	1.24669	*	1.66565	*	1.17091	1.89605	1.71803	1.68908	1.32677	1.30824	2.01528	1.34441	1.69433	*	1.58565	1.91681	1.85858	1.65944	1.87697	2.07656	1.43886	1.50629	1.65997	1.82236	1.95196	1.90281	1.93986	1.76586	1.70596	1.49343	1.28716	1.42094	1.44724	1.29595	1.43468	1.90435	1.29416
PUT_163A_ZEA_MAYS_61087	*	*	*	2.02253	*	*	1.51833	2.32631	2.35704	1.74886	2.2757	2.29608	2.4044	2.02314	2.30308	2.36844	2.27923	2.42475	2.46219	2.37255	2.29399	2.44695	1.87835	2.42114	2.36864	2.30279	2.12247	2.38199	2.24367	2.2422	2.23257	2.25684	2.04747	1.96806	1.5913	1.76519	2.14955	2.24613	2.38096	2.44022	2.35429	2.33475	2.37964	2.16638	2.38255	2.49217	1.56298	2.34419	2.05243
PUT_163A_ZEA_MAYS_73663	1.63435	2.2087	1.89597	2.33514	1.31404	1.34299	*	2.33038	2.25012	*	*	2.26927	2.37374	*	2.29481	2.25942	2.33103	2.1911	2.22632	2.24023	2.29081	2.28842	2.22321	2.13485	2.23314	1.5439	2.15962	2.19656	2.16983	2.24793	2.10235	2.10364	1.5156	1.66268	2.03359	2.12181	2.22132	2.3743	2.20982	2.25728	2.24059	2.04342	2.28578	1.42851	2.3265	2.22379	1.40269	2.13045	2.12453
PUT_163A_ZEA_MAYS_8053	1.44369	*	1.67693	1.54796	*	1.71455	1.57814	1.69206	1.75488	1.64241	1.48285	1.58321	1.6655	1.68053	1.61036	1.74931	1.5553	1.85266	1.67132	1.71483	1.68123	1.62926	1.79645	1.74959	1.68778	1.70356	1.52983	1.68585	1.72904	1.79373	1.6438	1.66594	1.74397	1.76746	1.83324	1.67914	1.77997	1.72355	1.63937	1.66306	1.57321	1.58518	1.38811	1.68305	1.61592	1.63133	1.61976	1.55554	1.67046
PUT_163A_ZEA_MAYS_89347	1.26286	*	1.4222	1.5084	1.2251	*	*	1.44419	1.91067	1.33891	1.32711	1.57619	1.53459	*	1.44799	1.72909	1.34508	1.48271	1.54527	1.68897	1.47761	1.51944	1.79223	1.62988	1.3729	1.47489	*	1.61754	1.48688	1.30644	1.5255	1.45457	1.41348	1.33539	1.26278	1.31174	1.30291	1.31263	1.65705	1.3482	1.69617	1.27085	1.78477	1.21031	1.37765	1.76931	1.23367	*	1.32476
[truncated: 10 more columns]
