# Supplementary material for: Genome-scale mining of root-preferential genes from maize and characterization of their promoter activity
Source: BMC Plant Biol. 2019 Dec 26;19:584. doi: 10.1186/s12870-019-2198-8 (PMC6933907; doi:10.1186/s12870-019-2198-8)
Supplement: Supplementary file 3 — Additional file 3: Table S3. Root-specific genes generated from the microarray data of Sekhon et al. [file 12870_2019_2198_MOESM3_ESM.xlsx]

## Sheet: sumarry
Additional file 3: Table S3. Root-specific genes generated from microarray data of Sekhon et al..
97 genes IDs filtered out by SAM analysis	144 genes IDs filtered out by Sekhon et al.
GRMZM2G014282	GRMZM2G014282
GRMZM2G017285	GRMZM2G017285
GRMZM2G061718	GRMZM2G061718
GRMZM2G069784	GRMZM2G069784
GRMZM2G073823	GRMZM2G073823
GRMZM2G080575	GRMZM2G080575
GRMZM2G088531	GRMZM2G088531
GRMZM2G091534	GRMZM2G091534
GRMZM2G098047	GRMZM2G098047
GRMZM2G104651	GRMZM2G104651
GRMZM2G108219	GRMZM2G108219
GRMZM2G114523	GRMZM2G114523
GRMZM2G123805	GRMZM2G123805
GRMZM2G125023	GRMZM2G125023
GRMZM2G132763	GRMZM2G132763
GRMZM2G133475	GRMZM2G133475
GRMZM2G146031	GRMZM2G146031
GRMZM2G164715	GRMZM2G156079
GRMZM2G168508	GRMZM2G164715
GRMZM2G173826	GRMZM2G168508
GRMZM2G308463	GRMZM2G173826
GRMZM2G329229	GRMZM2G308463
GRMZM2G333083	GRMZM2G329229
GRMZM2G396070	GRMZM2G333083
GRMZM2G451097	GRMZM2G396070
GRMZM2G466823	GRMZM2G451097
GRMZM2G002515	GRMZM2G466823
GRMZM2G002656	AC196974.3_FGT008
GRMZM2G006762	AC206350.3_FGT005
GRMZM2G007698	AC210976.4_FGT017
GRMZM2G010372	AC213455.3_FGT008
GRMZM2G012405	AC218998.2_FGT011
GRMZM2G017557	AC233901.1_FGT008
GRMZM2G018984	GRMZM2G004984
GRMZM2G019090	GRMZM2G008316
GRMZM2G023325	GRMZM2G010251
GRMZM2G025205	GRMZM2G010280
GRMZM2G025441	GRMZM2G023811
GRMZM2G025579	GRMZM2G027217
GRMZM2G027221	GRMZM2G028010
GRMZM2G030877	GRMZM2G028969
GRMZM2G031094	GRMZM2G029065
GRMZM2G041308	GRMZM2G029144
GRMZM2G042364	GRMZM2G030790
GRMZM2G043336	GRMZM2G031331
GRMZM2G048474	GRMZM2G033126
GRMZM2G049318	GRMZM2G033952
GRMZM2G050959	GRMZM2G034956
GRMZM2G057963	GRMZM2G035189
GRMZM2G060190	GRMZM2G035890
GRMZM2G066840	GRMZM2G044049
GRMZM2G067376	GRMZM2G046669
GRMZM2G076064	GRMZM2G047600
GRMZM2G079082	GRMZM2G048458
GRMZM2G079883	GRMZM2G050212
GRMZM2G081843	GRMZM2G056851
GRMZM2G088765	GRMZM2G060290
GRMZM2G089958	GRMZM2G060680
GRMZM2G093173	GRMZM2G060974
GRMZM2G093391	GRMZM2G064106
GRMZM2G097641	GRMZM2G066321
GRMZM2G104109	GRMZM2G068220
GRMZM2G104789	GRMZM2G069126
GRMZM2G104945	GRMZM2G075215
GRMZM2G105682	GRMZM2G075286
GRMZM2G106172	GRMZM2G089803
GRMZM2G106980	GRMZM2G089856
GRMZM2G108023	GRMZM2G096029
GRMZM2G109515	GRMZM2G100770
GRMZM2G118119	GRMZM2G105766
GRMZM2G120021	GRMZM2G107211
GRMZM2G135536	GRMZM2G110965
GRMZM2G138731	GRMZM2G112085
GRMZM2G140101	GRMZM2G113860
GRMZM2G147491	GRMZM2G118507
GRMZM2G150780	GRMZM2G118766
GRMZM2G152123	GRMZM2G121264
GRMZM2G153945	GRMZM2G121474
GRMZM2G156079	GRMZM2G124061
GRMZM2G157683	GRMZM2G124938
GRMZM2G158342	GRMZM2G127909
GRMZM2G161169	GRMZM2G128682
GRMZM2G164967	GRMZM2G133032
GRMZM2G171716	GRMZM2G136032
GRMZM2G178693	GRMZM2G137440
GRMZM2G179143	GRMZM2G138401
GRMZM2G180209	GRMZM2G142390
GRMZM2G300812	GRMZM2G146034
GRMZM2G302171	GRMZM2G146502
GRMZM2G309759	GRMZM2G148726
GRMZM2G343036	GRMZM2G149452
GRMZM2G349791	GRMZM2G152016
GRMZM2G366977	GRMZM2G156257
GRMZM2G394122	GRMZM2G158682
GRMZM2G407740	GRMZM2G158700
GRMZM2G418635	GRMZM2G159344
GRMZM2G426467	GRMZM2G160738
	GRMZM2G160747
	GRMZM2G161852
	GRMZM2G163015
	GRMZM2G163740
	GRMZM2G163866
	GRMZM2G164761
	GRMZM2G165177
	GRMZM2G166203
	GRMZM2G176430
	GRMZM2G303374
	GRMZM2G309163
	GRMZM2G313199
	GRMZM2G319345
	GRMZM2G332412
	GRMZM2G335930
	GRMZM2G355098
	GRMZM2G359142
	GRMZM2G361561
	GRMZM2G370928
	GRMZM2G371017
	GRMZM2G373607
	GRMZM2G375517
	GRMZM2G383790
	GRMZM2G394783
	GRMZM2G397391
	GRMZM2G397754
	GRMZM2G397788
	GRMZM2G399961
	GRMZM2G404929
	GRMZM2G407279
	GRMZM2G408495
	GRMZM2G425683
	GRMZM2G427937
	GRMZM2G427954
	GRMZM2G428119
	GRMZM2G434388
	GRMZM2G437207
	GRMZM2G437683
	GRMZM2G447657
	GRMZM2G449669
	GRMZM2G450546
	GRMZM2G454334
	GRMZM2G456491
	GRMZM2G464895
	GRMZM2G468255
	GRMZM2G479610
	GRMZM2G703293
