# Supplementary material for: Genome-scale mining of root-preferential genes from maize and characterization of their promoter activity
Source: BMC Plant Biol. 2019 Dec 26;19:584. doi: 10.1186/s12870-019-2198-8 (PMC6933907; doi:10.1186/s12870-019-2198-8)
Supplement: Supplementary file 4 — Additional file 4: Table S4. GO enrichment analyses of 222 root-specific genes. [file 12870_2019_2198_MOESM4_ESM.xlsx]

## Sheet: 71 significant GO terms
Additional file 4: Table S4. GO enrichment analyses of 222 root-specific genes.
GO term	Ontology	Description	Number in input list	Number in BG/Ref	p-value	FDR
GO:0042744	P	hydrogen peroxide catabolic process	19	282	1.8e-15	5e-12
GO:0098754	P	detoxification	20	348	5.5e-15	7.7e-12
GO:0098869	P	cellular oxidant detoxification	19	329	2.5e-14	1.7e-11
GO:1990748	P	cellular detoxification	19	329	2.5e-14	1.7e-11
GO:0009636	P	response to toxic substance	20	488	2.2e-12	1.2e-09
GO:0042743	P	hydrogen peroxide metabolic process	21	636	3e-11	1.4e-08
GO:0072593	P	reactive oxygen species metabolic process	21	743	4.6e-10	1.8e-07
GO:0006979	P	response to oxidative stress	24	1291	7.3e-08	2.5e-05
GO:0070301	P	cellular response to hydrogen peroxide	10	199	1.4e-07	3.8e-05
GO:0042221	P	response to chemical	81	9294	1.3e-07	3.8e-05
GO:0015706	P	nitrate transport	11	287	4.3e-07	0.00011
GO:0055114	P	oxidation-reduction process	46	4235	6.9e-07	0.00016
GO:0006835	P	dicarboxylic acid transport	5	35	1.8e-06	0.00037
GO:0034614	P	cellular response to reactive oxygen species	10	267	1.8e-06	0.00037
GO:1901701	P	cellular response to oxygen-containing compound	27	2014	5.5e-06	0.001
GO:0006820	P	anion transport	19	1134	7.8e-06	0.0014
GO:0034599	P	cellular response to oxidative stress	10	340	1.4e-05	0.0023
GO:0015698	P	inorganic anion transport	13	592	1.5e-05	0.0023
GO:0045229	P	external encapsulating structure organization	22	1532	1.6e-05	0.0023
GO:0070887	P	cellular response to chemical stimulus	38	3617	1.7e-05	0.0024
GO:0071555	P	cell wall organization	21	1457	2.4e-05	0.0031
GO:0071554	P	cell wall organization or biogenesis	27	2231	3.3e-05	0.0042
GO:0044550	P	secondary metabolite biosynthetic process	16	958	4.3e-05	0.0052
GO:0002237	P	response to molecule of bacterial origin	7	178	4.8e-05	0.0056
GO:0071669	P	plant-type cell wall organization or biogenesis	16	999	7e-05	0.0078
GO:0019748	P	secondary metabolic process	22	1706	7.7e-05	0.0082
GO:1901700	P	response to oxygen-containing compound	44	4781	7.9e-05	0.0082
GO:0042542	P	response to hydrogen peroxide	11	514	8.7e-05	0.0086
GO:0009664	P	plant-type cell wall organization	13	706	8.9e-05	0.0086
GO:0010035	P	response to inorganic substance	31	2920	9.5e-05	0.0088
GO:0009628	P	response to abiotic stimulus	49	5674	0.00014	0.012
GO:0010167	P	response to nitrate	8	295	0.00017	0.015
GO:0009607	P	response to biotic stimulus	32	3201	0.00021	0.018
GO:0071241	P	cellular response to inorganic substance	5	109	0.0003	0.025
GO:0051707	P	response to other organism	30	2986	0.00032	0.025
GO:0043207	P	response to external biotic stimulus	30	2998	0.00034	0.026
GO:0006833	P	water transport	7	262	0.00048	0.035
GO:0042044	P	fluid transport	7	262	0.00048	0.035
GO:0071705	P	nitrogen compound transport	18	1446	0.00053	0.038
GO:0044710	P	single-organism metabolic process	114	17698	0.00058	0.04
GO:0020037	F	heme binding	28	664	3.1e-17	1.3e-14
GO:0046906	F	tetrapyrrole binding	28	726	2.8e-16	5.9e-14
GO:0016684	F	oxidoreductase activity, acting on peroxide as acceptor	19	303	6.2e-15	6.6e-13
GO:0004601	F	peroxidase activity	19	301	5.5e-15	6.6e-13
GO:0016209	F	antioxidant activity	19	406	8.8e-13	7.5e-11
GO:0016491	F	oxidoreductase activity	49	3759	8.5e-10	6.1e-08
GO:0008171	F	O-methyltransferase activity	6	87	8.5e-06	0.00052
GO:0005342	F	organic acid transmembrane transporter activity	8	216	2.1e-05	0.0009
GO:0046943	F	carboxylic acid transmembrane transporter activity	8	213	1.9e-05	0.0009
GO:0008509	F	anion transmembrane transporter activity	10	354	1.9e-05	0.0009
GO:0022891	F	substrate-specific transmembrane transporter activity	26	2090	3e-05	0.0012
GO:0022857	F	transmembrane transporter activity	29	2546	4.9e-05	0.0017
GO:0004497	F	monooxygenase activity	11	522	0.0001	0.0033
GO:0022892	F	substrate-specific transporter activity	27	2459	0.00016	0.005
GO:0016705	F	oxidoreductase activity, acting on paired donors, with incorporation or reduction of molecular oxygen	12	735	0.00048	0.014
GO:0005275	F	amine transmembrane transporter activity	5	138	0.00085	0.023
GO:0005215	F	transporter activity	30	3219	0.0011	0.025
GO:0022838	F	substrate-specific channel activity	8	391	0.0011	0.025
GO:0005506	F	iron ion binding	10	636	0.0019	0.038
GO:0015267	F	channel activity	8	428	0.0019	0.038
GO:0022803	F	passive transmembrane transporter activity	8	428	0.0019	0.038
GO:0015171	F	amino acid transmembrane transporter activity	5	176	0.0024	0.047
GO:0009505	C	plant-type cell wall	24	780	4.4e-12	1.5e-09
GO:0005618	C	cell wall	36	1901	1.5e-11	2.5e-09
GO:0030312	C	external encapsulating structure	36	1960	3.5e-11	3.9e-09
GO:0071944	C	cell periphery	81	8255	4.8e-10	4e-08
GO:0005576	C	extracellular region	40	2695	1.2e-09	8.1e-08
GO:0009506	C	plasmodesma	23	1850	9e-05	0.0043
GO:0055044	C	symplast	23	1850	9e-05	0.0043
GO:0005911	C	cell-cell junction	23	1892	0.00012	0.0052
GO:0030054	C	cell junction	23	1927	0.00016	0.006
